# Supplementary material for: 12-(4-Methoxy­phen­yl)-10-phenyl-3,4,5,6,8,10-hexa­azatricyclo­[7.3.0.02,6]dodeca-1(9),2,4,7,11-penta­ene
Source: Acta Crystallogr Sect E Struct Rep Online. 2010 Mar 13;66(Pt 4):o805. doi: 10.1107/S160053681000869X (PMC2983952; doi:10.1107/S160053681000869X)
Supplement: Supplementary file 1 [file e-66-0o805-sup1.cif]

##############################################################################
###                                                                        ###
###        Electronic paper (Acta Crystallographica Section E)             ###
###                                                                        ###
##############################################################################
#                                                                            #
# This CIF contains the data in a paper accepted for publication in Acta     #
# Crystallographica Section E. It conforms to the requirements of Notes      #
# for Authors for Section E, and has been peer reviewed under the auspices   #
# of the IUCr Commission on Journals.                                        #
#                                                                            #
# Full details of the Crystallographic Information File format               #
# are given in the paper "The Crystallographic Information File (CIF):       #
# a New Standard Archive File for Crystallography" by S. R. Hall, F. H.      #
# Allen and I. D. Brown [Acta Cryst. (1991), A47, 655-685].                  #
#                                                                            #
# The current version of the core CIF dictionary is obtainable from          #
# ftp://ftp.iucr.org/pub/cif_core.dic. The current version number is 2.4.    #
#                                                                            #
# Software is freely available for graphical display of the structure(s) in  #
# this CIF.  For information consult the CIF home page http://www.iucr.org/  #
# cif/home.html                                                              #
#                                                                            #
# This file may be used for bona fide research purposes within the           #
# scientific community so long as proper attribution is given to the journal # 
# article from which it was obtained.                                        #
#                                                                            #
##############################################################################
                                             
data_global
_audit_creation_method     SHELXL-97
_journal_date_recd_electronic     2010-03-07
_journal_date_accepted     2010-03-07
_journal_name_full     'Acta Crystallographica, Section E'
_journal_year     2010
_journal_volume     66
_journal_issue      4
_journal_page_first     o805
_journal_page_last     o805
_journal_paper_category     QO
_journal_coeditor_code     HB5355
_publ_contact_author_name     ' Edward RT Tiekink '
_publ_contact_author_address
;
Department of Chemistry, University of Malaya,
50603 Kuala Lumpur, Malaysia
;
_publ_contact_author_email
;
edward.tiekink@gmail.com
;
_publ_contact_author_fax     ' +60 3 7967 4193 '
_publ_contact_author_phone     ' +60 3 7967 6775 '
_publ_section_title
;\
12-(4-Methoxyphenyl)-10-phenyl-3,4,5,6,8,10-hexaazatricyclo[7.3.0.0^2,6^]\
dodeca-1(9),2,4,7,11-pentaene
;
loop_
    _publ_author_name
    _publ_author_footnote
    _publ_author_address
    'Jotani, Mukesh M.'
;
Additional correspondence author, e-mail: mmjotani@rediffmail.com.
;
;
Department of Physics, Bhavan's Sheth R. A. College of Science, Ahmedabad,
Gujarat 380 001, India
;
    ' Shah, Rina  D.' .
;
Department of Chemistry, M. G. Science Institute, Navrangpura, Ahmedabad,
Gujarat 380 009, India
;
    'Tiekink, Edward R. T.' .
;
Department of Chemistry, University of Malaya,
50603 Kuala Lumpur, Malaysia
;
_publ_section_synopsis     .
data_I
_audit_creation_method     SHELXL-97
_chemical_name_systematic
;
12-(4-Methoxyphenyl)-10-phenyl-3,4,5,6,8,10-
hexaazatricyclo[7.3.0.0^2,6^]dodeca-1(9),2,4,7,11-pentaene
;
_chemical_name_common     ?
_chemical_formula_moiety     'C19 H14 N6 O'
_chemical_formula_sum     'C19 H14 N6 O'
_chemical_formula_iupac     'C19 H14 N6 O'
_chemical_formula_weight     342.36
_chemical_melting_point     ?
_symmetry_cell_setting     orthorhombic
_symmetry_space_group_name_H-M     'P n a 21'
_symmetry_space_group_name_Hall     'P 2c -2n'
loop_
    _symmetry_equiv_pos_as_xyz
    'x, y, z'
    '-x, -y, z+1/2'
    '-x+1/2, y+1/2, z+1/2'
    'x+1/2, -y+1/2, z'
_cell_length_a     9.3537(7)
_cell_length_b     23.6045(19)
_cell_length_c     7.1543(6)
_cell_angle_alpha     90
_cell_angle_beta     90
_cell_angle_gamma     90
_cell_volume     1579.6(2)
_cell_formula_units_Z     4
_cell_measurement_reflns_used     2330
_cell_measurement_theta_min     2.0
_cell_measurement_theta_max     32.0
_cell_measurement_temperature     293(2)
_exptl_crystal_description     block
_exptl_crystal_colour     colourless
_exptl_crystal_size_max     0.35
_exptl_crystal_size_mid     0.25
_exptl_crystal_size_min     0.20
_exptl_crystal_density_diffrn     1.440
_exptl_crystal_density_meas     ?
_exptl_crystal_density_method     'not measured'
_exptl_crystal_F_000     712
_exptl_absorpt_coefficient_mu     0.096
_exptl_absorpt_correction_type     multi-scan
_exptl_absorpt_process_details     '(SADABS; Sheldrick, 1996)'
_exptl_absorpt_correction_T_min     0.967
_exptl_absorpt_correction_T_max     0.981
_exptl_special_details
;
;
_diffrn_ambient_temperature     293(2)
_diffrn_radiation_type     MoK\a
_diffrn_radiation_wavelength     0.71073
_diffrn_radiation_source     'fine-focus sealed tube'
_diffrn_radiation_monochromator     graphite
_diffrn_measurement_device_type     'Bruker Kappa APEXII CCD'
_diffrn_measurement_method     '\w and \f scan'
_diffrn_detector_area_resol_mean     ?
_diffrn_reflns_number     16155
_diffrn_reflns_av_R_equivalents     0.051
_diffrn_reflns_av_sigmaI/netI     0.033
_diffrn_reflns_theta_min     1.7
_diffrn_reflns_theta_max     25.9
_diffrn_reflns_theta_full     25.9
_diffrn_measured_fraction_theta_max     0.996
_diffrn_measured_fraction_theta_full     0.996
_diffrn_reflns_limit_h_min     -11
_diffrn_reflns_limit_h_max     10
_diffrn_reflns_limit_k_min     -28
_diffrn_reflns_limit_k_max     26
_diffrn_reflns_limit_l_min     -8
_diffrn_reflns_limit_l_max     8
_diffrn_standards_number     ?
_diffrn_standards_interval_count     ?
_diffrn_standards_interval_time     ?
_diffrn_standards_decay_%     ?
_refine_special_details
;
Refinement of <i>F</i>^2^ against ALL reflections. The weighted <i>R</i>-factor
wR and goodness of fit <i>S</i> are based on <i>F</i>^2^, conventional
<i>R</i>-factors <i>R</i> are based on <i>F</i>, with <i>F</i> set to zero for
negative <i>F</i>^2^. The threshold expression of <i>F</i>^2^ >
2\s(<i>F</i>^2^) is used only for calculating <i>R</i>-factors(gt) etc. and is
not relevant to the choice of reflections for refinement. <i>R</i>-factors
based on <i>F</i>^2^ are statistically about twice as large as those based on
<i>F</i>, and <i>R</i>- factors based on ALL data will be even larger.
;
_reflns_number_total     1666
_reflns_number_gt     1344
_reflns_threshold_expression     I>2\s(I)
_refine_ls_structure_factor_coef     Fsqd
_refine_ls_matrix_type     full
_refine_ls_R_factor_all     0.060
_refine_ls_R_factor_gt     0.041
_refine_ls_wR_factor_gt     0.119
_refine_ls_wR_factor_ref     0.142
_refine_ls_goodness_of_fit_ref     1.12
_refine_ls_restrained_S_all     1.12
_refine_ls_number_reflns     1666
_refine_ls_number_parameters     236
_refine_ls_number_restraints     1
_refine_ls_hydrogen_treatment     constr
_refine_ls_weighting_scheme     calc
_refine_ls_weighting_details
         'calc w=1/[\s^2^(Fo^2^)+(0.0924P)^2^+0.1003P] where P=(Fo^2^+2Fc^2^)/3'
_atom_sites_solution_hydrogens     geom
_atom_sites_solution_primary     direct
_atom_sites_solution_secondary     difmap
_refine_ls_shift/su_max     0.001
_refine_ls_shift/su_max_lt     0.001
_refine_ls_shift/su_mean     0.000
_refine_diff_density_max     0.50
_refine_diff_density_min     -0.27
_refine_ls_extinction_method     none
_refine_ls_extinction_coef     ?
_refine_ls_abs_structure_details     ?
_refine_ls_abs_structure_Flack     ?
loop_
    _atom_type_symbol
    _atom_type_description
    _atom_type_scat_dispersion_real
    _atom_type_scat_dispersion_imag
    _atom_type_scat_source
    'C' 'C' 0.0033 0.0016
                         'International Tables Vol C Tables 4.2.6.8 and 6.1.1.4'
    'H' 'H' 0.0000 0.0000
                         'International Tables Vol C Tables 4.2.6.8 and 6.1.1.4'
    'N' 'N' 0.0061 0.0033
                         'International Tables Vol C Tables 4.2.6.8 and 6.1.1.4'
    'O' 'O' 0.0106 0.0060
                         'International Tables Vol C Tables 4.2.6.8 and 6.1.1.4'
_computing_data_collection     'APEX2 (Bruker, 2004)'
_computing_cell_refinement     'SAINT (Bruker, 2004)'
_computing_data_reduction     'SAINT (Bruker, 2004)'
_computing_structure_solution     'SHELXS97 (Sheldrick, 2008)'
_computing_structure_refinement     'SHELXL97 (Sheldrick, 2008)'
_computing_molecular_graphics
                      'ORTEP-3 (Farrugia, 1997) and DIAMOND (Brandenburg, 2006)'
_computing_publication_material     'publCIF (Westrip, 2010)'
loop_
    _atom_site_type_symbol
    _atom_site_label
    _atom_site_fract_x
    _atom_site_fract_y
    _atom_site_fract_z
    _atom_site_U_iso_or_equiv
    _atom_site_adp_type
    _atom_site_calc_flag
    _atom_site_refinement_flags
    _atom_site_occupancy
    _atom_site_disorder_assembly
    _atom_site_disorder_group
    O O1 0.1311(2) -0.24532(10) 0.1991(5) 0.0436(7) Uani d . 1 . .
    N N1 0.6887(3) 0.03688(12) 0.2217(6) 0.0388(7) Uani d . 1 . .
    N N2 0.8226(3) 0.01376(15) 0.2170(8) 0.0538(9) Uani d . 1 . .
    N N3 0.8028(3) -0.04038(15) 0.2108(8) 0.0570(10) Uani d . 1 . .
    N N4 0.6627(3) -0.05488(13) 0.2095(7) 0.0490(9) Uani d . 1 . .
    N N5 0.5225(3) 0.11037(11) 0.2330(6) 0.0394(8) Uani d . 1 . .
    N N6 0.2784(3) 0.07783(11) 0.2260(5) 0.0345(7) Uani d . 1 . .
    C C1 0.6538(4) 0.09319(16) 0.2303(7) 0.0434(9) Uani d . 1 . .
    H H1 0.7269 0.1199 0.2342 0.052 Uiso calc R 1 . .
    C C2 0.5911(3) -0.00622(14) 0.2167(8) 0.0368(8) Uani d . 1 . .
    C C3 0.4447(3) 0.00972(13) 0.2204(7) 0.0326(7) Uani d . 1 . .
    C C4 0.4226(3) 0.06828(13) 0.2276(7) 0.0338(8) Uani d . 1 . .
    C C5 0.2112(3) 0.02605(13) 0.2160(7) 0.0374(8) Uani d . 1 . .
    H H5 0.1126 0.0211 0.2128 0.045 Uiso calc R 1 . .
    C C6 0.3086(3) -0.01734(14) 0.2112(7) 0.0348(8) Uani d . 1 . .
    C C7 0.2701(3) -0.07795(14) 0.2027(7) 0.0336(8) Uani d . 1 . .
    C C8 0.3593(4) -0.12011(15) 0.2688(6) 0.0413(11) Uani d . 1 . .
    H H8 0.4494 -0.1105 0.3136 0.050 Uiso calc R 1 . .
    C C9 0.3172(4) -0.17651(15) 0.2697(7) 0.0430(11) Uani d . 1 . .
    H H9 0.3781 -0.2043 0.3161 0.052 Uiso calc R 1 . .
    C C10 0.1848(4) -0.19110(13) 0.2015(7) 0.0356(8) Uani d . 1 . .
    C C11 0.0954(4) -0.14989(15) 0.1288(6) 0.0380(9) Uani d . 1 . .
    H H11 0.0071 -0.1597 0.0786 0.046 Uiso calc R 1 . .
    C C12 0.1390(4) -0.09411(16) 0.1317(7) 0.0382(9) Uani d . 1 . .
    H H12 0.0782 -0.0665 0.0842 0.046 Uiso calc R 1 . .
    C C13 0.2110(4) -0.28780(15) 0.2954(7) 0.0487(11) Uani d . 1 . .
    H H13A 0.3060 -0.2896 0.2449 0.073 Uiso calc R 1 . .
    H H13B 0.1650 -0.3239 0.2802 0.073 Uiso calc R 1 . .
    H H13C 0.2157 -0.2785 0.4259 0.073 Uiso calc R 1 . .
    C C14 0.2042(3) 0.13107(13) 0.2232(7) 0.0339(8) Uani d . 1 . .
    C C15 0.2549(4) 0.17606(15) 0.3270(7) 0.0375(9) Uani d . 1 . .
    H H15 0.3365 0.1721 0.4002 0.045 Uiso calc R 1 . .
    C C16 0.1822(4) 0.22714(15) 0.3202(7) 0.0448(10) Uani d . 1 . .
    H H16 0.2173 0.2582 0.3860 0.054 Uiso calc R 1 . .
    C C17 0.0586(4) 0.23249(15) 0.2172(8) 0.0462(9) Uani d . 1 . .
    H H17 0.0097 0.2668 0.2137 0.055 Uiso calc R 1 . .
    C C18 0.0080(4) 0.18610(15) 0.1186(7) 0.0456(10) Uani d . 1 . .
    H H18 -0.0765 0.1892 0.0511 0.055 Uiso calc R 1 . .
    C C19 0.0800(4) 0.13608(15) 0.1191(7) 0.0405(9) Uani d . 1 . .
    H H19 0.0461 0.1055 0.0502 0.049 Uiso calc R 1 . .
loop_
    _atom_site_aniso_label
    _atom_site_aniso_U_11
    _atom_site_aniso_U_22
    _atom_site_aniso_U_33
    _atom_site_aniso_U_12
    _atom_site_aniso_U_13
    _atom_site_aniso_U_23
    O1 0.0420(14) 0.0314(12) 0.057(2) -0.0069(10) -0.0019(15) 0.0016(15)
    N1 0.0246(14) 0.0442(16) 0.048(2) 0.0005(12) -0.0045(17) 0.0019(19)
    N2 0.0259(15) 0.062(2) 0.073(3) 0.0029(14) 0.003(2) 0.000(3)
    N3 0.0294(16) 0.057(2) 0.085(3) 0.0061(14) 0.005(2) 0.000(3)
    N4 0.0281(15) 0.0476(19) 0.071(3) 0.0056(12) 0.0001(18) -0.002(2)
    N5 0.0326(15) 0.0351(15) 0.050(2) -0.0048(12) -0.0031(17) 0.0032(18)
    N6 0.0292(14) 0.0285(14) 0.046(2) 0.0018(10) -0.0029(17) 0.0011(16)
    C1 0.0353(19) 0.044(2) 0.051(3) -0.0068(15) -0.003(2) 0.002(2)
    C2 0.0297(16) 0.0390(18) 0.042(2) 0.0006(14) 0.001(2) -0.001(2)
    C3 0.0287(16) 0.0324(16) 0.0366(19) 0.0006(13) 0.001(2) -0.001(2)
    C4 0.0301(16) 0.0333(17) 0.038(2) -0.0008(13) -0.0004(18) 0.0011(19)
    C5 0.0277(16) 0.0322(18) 0.052(2) -0.0003(13) 0.000(2) -0.002(2)
    C6 0.0284(16) 0.0319(17) 0.044(2) 0.0006(13) 0.000(2) 0.004(2)
    C7 0.0290(17) 0.0308(17) 0.041(2) 0.0017(13) 0.0057(18) -0.0007(18)
    C8 0.0305(19) 0.038(2) 0.055(3) -0.0003(15) -0.0042(17) -0.0009(18)
    C9 0.034(2) 0.0303(18) 0.065(3) 0.0055(15) -0.0018(19) 0.0029(18)
    C10 0.0358(18) 0.0299(17) 0.041(2) -0.0039(13) 0.0079(19) -0.0023(18)
    C11 0.0292(17) 0.042(2) 0.042(2) -0.0046(15) -0.0006(17) 0.0028(19)
    C12 0.0294(18) 0.0359(19) 0.049(2) 0.0050(15) 0.0026(18) 0.0034(18)
    C13 0.059(3) 0.0315(19) 0.055(3) 0.0006(18) 0.003(2) 0.0022(19)
    C14 0.0313(17) 0.0298(16) 0.041(2) 0.0008(13) 0.002(2) 0.0026(19)
    C15 0.0334(19) 0.0349(19) 0.044(2) 0.0012(15) -0.0025(17) 0.0013(18)
    C16 0.048(2) 0.035(2) 0.051(3) 0.0011(17) 0.002(2) -0.0088(19)
    C17 0.047(2) 0.0377(19) 0.054(3) 0.0110(15) 0.003(2) 0.001(2)
    C18 0.038(2) 0.043(2) 0.056(3) 0.0061(16) -0.010(2) 0.004(2)
    C19 0.038(2) 0.0316(18) 0.052(3) -0.0037(15) -0.006(2) -0.0005(18)
_geom_special_details
;
All s.u.'s (except the s.u. in the dihedral angle between two l.s. planes) are
estimated using the full covariance matrix. The cell s.u.'s are taken into
account individually in the estimation of s.u.'s in distances, angles and
torsion angles; correlations between s.u.'s in cell parameters are only used
when they are defined by crystal symmetry. An approximate (isotropic)
treatment of cell s.u.'s is used for estimating s.u.'s involving l.s. planes.
;
loop_
    _geom_bond_atom_site_label_1
    _geom_bond_atom_site_label_2
    _geom_bond_site_symmetry_2
    _geom_bond_distance
    _geom_bond_publ_flag
    O1 C10 . 1.375(4) ?
    O1 C13 . 1.428(5) ?
    N1 N2 . 1.367(4) ?
    N1 C2 . 1.367(4) ?
    N1 C1 . 1.370(5) ?
    N2 N3 . 1.292(5) ?
    N3 N4 . 1.355(4) ?
    N4 C2 . 1.330(4) ?
    N5 C1 . 1.294(4) ?
    N5 C4 . 1.364(4) ?
    N6 C4 . 1.368(4) ?
    N6 C5 . 1.376(4) ?
    N6 C14 . 1.435(4) ?
    C1 H1 . 0.9300 ?
    C2 C3 . 1.420(4) ?
    C3 C4 . 1.399(5) ?
    C3 C6 . 1.426(4) ?
    C5 C6 . 1.371(4) ?
    C5 H5 . 0.9300 ?
    C6 C7 . 1.477(4) ?
    C7 C12 . 1.380(5) ?
    C7 C8 . 1.382(5) ?
    C8 C9 . 1.388(5) ?
    C8 H8 . 0.9300 ?
    C9 C10 . 1.374(5) ?
    C9 H9 . 0.9300 ?
    C10 C11 . 1.384(5) ?
    C11 C12 . 1.379(5) ?
    C11 H11 . 0.9300 ?
    C12 H12 . 0.9300 ?
    C13 H13A . 0.9600 ?
    C13 H13B . 0.9600 ?
    C13 H13C . 0.9600 ?
    C14 C15 . 1.380(5) ?
    C14 C19 . 1.385(5) ?
    C15 C16 . 1.385(5) ?
    C15 H15 . 0.9300 ?
    C16 C17 . 1.377(6) ?
    C16 H16 . 0.9300 ?
    C17 C18 . 1.386(6) ?
    C17 H17 . 0.9300 ?
    C18 C19 . 1.359(5) ?
    C18 H18 . 0.9300 ?
    C19 H19 . 0.9300 ?
loop_
    _geom_angle_atom_site_label_1
    _geom_angle_atom_site_label_2
    _geom_angle_atom_site_label_3
    _geom_angle_site_symmetry_1
    _geom_angle_site_symmetry_3
    _geom_angle
    _geom_angle_publ_flag
    C10 O1 C13 . . 117.2(3) ?
    N2 N1 C2 . . 108.3(3) ?
    N2 N1 C1 . . 127.3(3) ?
    C2 N1 C1 . . 124.4(3) ?
    N3 N2 N1 . . 105.4(3) ?
    N2 N3 N4 . . 112.9(3) ?
    C2 N4 N3 . . 105.6(3) ?
    C1 N5 C4 . . 114.9(3) ?
    C4 N6 C5 . . 107.7(3) ?
    C4 N6 C14 . . 128.4(3) ?
    C5 N6 C14 . . 123.8(3) ?
    N5 C1 N1 . . 122.0(3) ?
    N5 C1 H1 . . 119.0 ?
    N1 C1 H1 . . 119.0 ?
    N4 C2 N1 . . 107.9(3) ?
    N4 C2 C3 . . 135.6(3) ?
    N1 C2 C3 . . 116.5(3) ?
    C4 C3 C2 . . 113.9(3) ?
    C4 C3 C6 . . 108.2(3) ?
    C2 C3 C6 . . 137.8(3) ?
    N5 C4 N6 . . 123.7(3) ?
    N5 C4 C3 . . 128.3(3) ?
    N6 C4 C3 . . 107.9(3) ?
    C6 C5 N6 . . 111.2(3) ?
    C6 C5 H5 . . 124.4 ?
    N6 C5 H5 . . 124.4 ?
    C5 C6 C3 . . 104.9(3) ?
    C5 C6 C7 . . 124.2(3) ?
    C3 C6 C7 . . 130.9(3) ?
    C12 C7 C8 . . 117.6(3) ?
    C12 C7 C6 . . 120.0(3) ?
    C8 C7 C6 . . 122.4(3) ?
    C7 C8 C9 . . 121.4(3) ?
    C7 C8 H8 . . 119.3 ?
    C9 C8 H8 . . 119.3 ?
    C10 C9 C8 . . 119.6(3) ?
    C10 C9 H9 . . 120.2 ?
    C8 C9 H9 . . 120.2 ?
    C9 C10 O1 . . 124.5(3) ?
    C9 C10 C11 . . 120.1(3) ?
    O1 C10 C11 . . 115.4(3) ?
    C12 C11 C10 . . 119.1(3) ?
    C12 C11 H11 . . 120.4 ?
    C10 C11 H11 . . 120.4 ?
    C11 C12 C7 . . 122.1(3) ?
    C11 C12 H12 . . 118.9 ?
    C7 C12 H12 . . 118.9 ?
    O1 C13 H13A . . 109.5 ?
    O1 C13 H13B . . 109.5 ?
    H13A C13 H13B . . 109.5 ?
    O1 C13 H13C . . 109.5 ?
    H13A C13 H13C . . 109.5 ?
    H13B C13 H13C . . 109.5 ?
    C15 C14 C19 . . 120.8(3) ?
    C15 C14 N6 . . 120.0(3) ?
    C19 C14 N6 . . 119.2(3) ?
    C14 C15 C16 . . 118.8(4) ?
    C14 C15 H15 . . 120.6 ?
    C16 C15 H15 . . 120.6 ?
    C17 C16 C15 . . 120.7(4) ?
    C17 C16 H16 . . 119.6 ?
    C15 C16 H16 . . 119.6 ?
    C16 C17 C18 . . 119.1(3) ?
    C16 C17 H17 . . 120.4 ?
    C18 C17 H17 . . 120.4 ?
    C19 C18 C17 . . 121.1(4) ?
    C19 C18 H18 . . 119.5 ?
    C17 C18 H18 . . 119.5 ?
    C18 C19 C14 . . 119.4(4) ?
    C18 C19 H19 . . 120.3 ?
    C14 C19 H19 . . 120.3 ?
loop_
    _geom_torsion_atom_site_label_1
    _geom_torsion_atom_site_label_2
    _geom_torsion_atom_site_label_3
    _geom_torsion_atom_site_label_4
    _geom_torsion_site_symmetry_1
    _geom_torsion_site_symmetry_2
    _geom_torsion_site_symmetry_3
    _geom_torsion_site_symmetry_4
    _geom_torsion
    _geom_torsion_publ_flag
    C2 N1 N2 N3 . . . . -0.4(7) ?
    C1 N1 N2 N3 . . . . 179.5(5) ?
    N1 N2 N3 N4 . . . . 0.5(8) ?
    N2 N3 N4 C2 . . . . -0.5(7) ?
    C4 N5 C1 N1 . . . . 0.3(7) ?
    N2 N1 C1 N5 . . . . 179.6(5) ?
    C2 N1 C1 N5 . . . . -0.5(8) ?
    N3 N4 C2 N1 . . . . 0.2(6) ?
    N3 N4 C2 C3 . . . . -179.7(7) ?
    N2 N1 C2 N4 . . . . 0.1(6) ?
    C1 N1 C2 N4 . . . . -179.8(5) ?
    N2 N1 C2 C3 . . . . -179.9(5) ?
    C1 N1 C2 C3 . . . . 0.2(8) ?
    N4 C2 C3 C4 . . . . -179.7(6) ?
    N1 C2 C3 C4 . . . . 0.3(7) ?
    N4 C2 C3 C6 . . . . -2.9(12) ?
    N1 C2 C3 C6 . . . . 177.1(6) ?
    C1 N5 C4 N6 . . . . -178.8(5) ?
    C1 N5 C4 C3 . . . . 0.2(8) ?
    C5 N6 C4 N5 . . . . 178.6(5) ?
    C14 N6 C4 N5 . . . . 2.3(8) ?
    C5 N6 C4 C3 . . . . -0.6(5) ?
    C14 N6 C4 C3 . . . . -176.9(5) ?
    C2 C3 C4 N5 . . . . -0.6(8) ?
    C6 C3 C4 N5 . . . . -178.3(5) ?
    C2 C3 C4 N6 . . . . 178.6(4) ?
    C6 C3 C4 N6 . . . . 0.9(6) ?
    C4 N6 C5 C6 . . . . 0.1(5) ?
    C14 N6 C5 C6 . . . . 176.6(5) ?
    N6 C5 C6 C3 . . . . 0.4(6) ?
    N6 C5 C6 C7 . . . . 179.2(5) ?
    C4 C3 C6 C5 . . . . -0.8(6) ?
    C2 C3 C6 C5 . . . . -177.7(6) ?
    C4 C3 C6 C7 . . . . -179.5(5) ?
    C2 C3 C6 C7 . . . . 3.6(11) ?
    C5 C6 C7 C12 . . . . 23.8(8) ?
    C3 C6 C7 C12 . . . . -157.7(5) ?
    C5 C6 C7 C8 . . . . -154.3(5) ?
    C3 C6 C7 C8 . . . . 24.2(9) ?
    C12 C7 C8 C9 . . . . -2.1(7) ?
    C6 C7 C8 C9 . . . . 176.0(4) ?
    C7 C8 C9 C10 . . . . 0.8(7) ?
    C8 C9 C10 O1 . . . . -178.6(4) ?
    C8 C9 C10 C11 . . . . 1.3(7) ?
    C13 O1 C10 C9 . . . . 8.3(6) ?
    C13 O1 C10 C11 . . . . -171.7(4) ?
    C9 C10 C11 C12 . . . . -2.1(7) ?
    O1 C10 C11 C12 . . . . 177.8(4) ?
    C10 C11 C12 C7 . . . . 0.8(7) ?
    C8 C7 C12 C11 . . . . 1.3(7) ?
    C6 C7 C12 C11 . . . . -176.9(4) ?
    C4 N6 C14 C15 . . . . -39.1(7) ?
    C5 N6 C14 C15 . . . . 145.1(4) ?
    C4 N6 C14 C19 . . . . 142.5(5) ?
    C5 N6 C14 C19 . . . . -33.3(7) ?
    C19 C14 C15 C16 . . . . -2.3(6) ?
    N6 C14 C15 C16 . . . . 179.3(4) ?
    C14 C15 C16 C17 . . . . 2.3(7) ?
    C15 C16 C17 C18 . . . . -0.5(7) ?
    C16 C17 C18 C19 . . . . -1.4(7) ?
    C17 C18 C19 C14 . . . . 1.4(7) ?
    C15 C14 C19 C18 . . . . 0.5(7) ?
    N6 C14 C19 C18 . . . . 178.8(4) ?
loop_
    _geom_hbond_atom_site_label_D
    _geom_hbond_atom_site_label_H
    _geom_hbond_atom_site_label_A
    _geom_hbond_site_symmetry_A
    _geom_hbond_distance_DH
    _geom_hbond_distance_HA
    _geom_hbond_distance_DA
    _geom_hbond_angle_DHA
    C8 H8 N4 1_555 0.93 2.50 3.257(5) 138
    C15 H15 N5 1_555 0.93 2.57 3.020(5) 111
    C11 H11 Cg1 2_554 0.93 2.91 3.684(5) 141
    C13 H13c Cg1 3_545 0.96 2.72 3.459(5) 134
