# Supplementary material for: 12-(4-Methoxy­phen­yl)-10-phenyl-3,4,5,6,8,10-hexa­azatricyclo­[7.3.0.02,6]dodeca-1(9),2,4,7,11-penta­ene
Source: Acta Crystallogr Sect E Struct Rep Online. 2010 Mar 13;66(Pt 4):o805. doi: 10.1107/S160053681000869X (PMC2983952; doi:10.1107/S160053681000869X)
Supplement: Supplementary file 2 [file e-66-0o805-Isup2.hkl]

#
# h,k,l, Fc-squared, Fo-squared, sigma(Fo-squared) and status flag
#
data_I
_shelx_title ' shelxl in space group Pna21'
_shelx_refln_list_code          4
_shelx_F_calc_maximum      384.95
_exptl_crystal_F_000       712.00
_reflns_d_resolution_high  0.8123
 
loop_
 _symmetry_equiv_pos_as_xyz
 'x, y, z'
 '-x, -y, z+1/2'
 '-x+1/2, y+1/2, z+1/2'
 'x+1/2, -y+1/2, z'
 
_cell_length_a     9.3537
_cell_length_b    23.6045
_cell_length_c     7.1543
_cell_angle_alpha  90.000
_cell_angle_beta   90.000
_cell_angle_gamma  90.000
 
_shelx_F_squared_multiplier     1.000
 
loop_
 _refln_index_h
 _refln_index_k
 _refln_index_l
 _refln_F_squared_calc
 _refln_F_squared_meas
 _refln_F_squared_sigma
 _refln_observed_status
   2   0   0    17467.19    17450.67    325.30 o
   4   0   0       29.78       28.94      3.48 o
   6   0   0      718.80      736.38     23.83 o
   8   0   0      872.84      842.89     24.04 o
  10   0   0      135.37      174.48     26.49 o
   1   1   0     3000.17     2733.80     80.48 o
   2   1   0       26.44       27.86      1.75 o
   3   1   0      127.29      134.73      3.73 o
   4   1   0        1.19        1.05      1.15 o
   5   1   0       27.39       26.95      2.44 o
   6   1   0      836.82      901.29     17.46 o
   7   1   0        7.59        9.58      2.87 o
   8   1   0       77.44      109.07      5.43 o
   9   1   0       51.58       53.11     19.39 o
  10   1   0       11.29       13.19     10.85 o
  11   1   0       19.46       29.25     21.00 o
   0   2   0     4298.68       -0.34      0.23 o
   1   2   0        2.20        1.07      0.64 o
   2   2   0     1748.05     1924.81     25.33 o
   3   2   0     1234.22     1125.52     14.53 o
   4   2   0        6.79        8.25      1.79 o
   5   2   0     1585.29     1773.80     24.10 o
   6   2   0        9.15        4.32      3.72 o
   7   2   0       59.84       64.15      3.90 o
   8   2   0      553.18      554.41     11.04 o
   9   2   0      200.16      172.57     17.13 o
  10   2   0       25.43       36.45     12.42 o
  11   2   0        2.73       13.27     22.76 o
   1   3   0     6719.14     6614.88     88.14 o
   2   3   0      548.57      530.72      8.04 o
   3   3   0      466.54      472.87      9.19 o
   4   3   0     1491.94     1543.43     19.86 o
   5   3   0      536.65      458.90      8.56 o
   6   3   0       67.00       75.18      5.06 o
   7   3   0      220.18      211.21      6.18 o
   8   3   0        3.71       10.11      5.08 o
   9   3   0        5.69        5.98      9.77 o
  10   3   0      138.32      131.63     17.53 o
  11   3   0      102.20       95.78     17.15 o
   0   4   0     2406.21     2220.60     37.53 o
   1   4   0       45.40       55.60      2.11 o
   2   4   0     1629.01     1516.52     19.36 o
   3   4   0      484.42      443.24      9.42 o
   4   4   0       83.12       91.35      3.50 o
   5   4   0       40.37       48.00      3.08 o
   6   4   0      122.70      116.47      5.00 o
   7   4   0        1.63        2.97      2.43 o
   8   4   0      765.96      780.46     13.63 o
   9   4   0      322.61      288.48     21.52 o
  10   4   0       53.18       72.41     14.23 o
  11   4   0        2.84       10.05     11.59 o
   1   5   0     1396.85     1313.67     17.88 o
   2   5   0     1027.96     1087.85     14.69 o
   3   5   0       13.66       10.33      1.76 o
   4   5   0      355.25      445.95      7.56 o
   5   5   0     1057.70     1193.44     16.11 o
   6   5   0      481.00      429.13      8.52 o
   7   5   0      189.16      186.34      5.96 o
   8   5   0      144.45      142.86      5.96 o
   9   5   0        6.78      -12.34     10.69 o
  10   5   0        2.08        2.38     10.29 o
  11   5   0        5.43      -14.19      9.46 o
   0   6   0        4.34        0.82      0.98 o
   1   6   0     2565.97     2360.57     30.88 o
   2   6   0        5.62        9.28      1.44 o
   3   6   0      282.37      330.32      8.08 o
   4   6   0      235.33      271.19      5.69 o
   5   6   0       87.86      100.08      3.99 o
   6   6   0        0.68        1.76      1.98 o
   7   6   0        1.77        7.13      2.67 o
   8   6   0      410.96      388.56      9.72 o
   9   6   0      239.52      195.67     18.26 o
  10   6   0      297.83      340.40     38.79 o
  11   6   0        3.81        4.59     11.28 o
   1   7   0        5.20        7.84      1.26 o
   2   7   0      185.69      192.02      4.57 o
   3   7   0     1054.01     1031.97     14.18 o
   4   7   0     1344.77     1345.28     17.25 o
   5   7   0      182.22      190.56      5.24 o
   6   7   0        3.08       -2.80      1.87 o
   7   7   0      396.14      410.04      8.58 o
   8   7   0      143.70      146.69      6.76 o
   9   7   0      110.40      114.84     20.27 o
  10   7   0       28.23       35.28     11.77 o
  11   7   0        0.04        4.72     10.81 o
   0   8   0      533.49      474.07      9.90 o
   1   8   0       35.05       36.15      2.19 o
   2   8   0     2556.12     2389.63     30.19 o
   3   8   0      172.68      172.68      4.35 o
   4   8   0     1344.15     1316.83     17.12 o
   5   8   0        1.57        0.84      1.66 o
   6   8   0       28.92       31.71      2.97 o
   7   8   0      107.13      105.47      4.78 o
   8   8   0        5.95        5.35      4.13 o
   9   8   0      379.28      363.42     23.06 o
  10   8   0        0.01        8.40      9.84 o
  11   8   0        5.97       -3.45     11.00 o
   1   9   0      219.24      308.46      6.21 o
   2   9   0     1000.61     1043.10     15.12 o
   3   9   0     2055.43     2251.18     27.74 o
   4   9   0     1375.85     1456.89     18.71 o
   5   9   0       63.92       59.08      3.53 o
   6   9   0     1261.65     1164.03     18.92 o
   7   9   0       15.29       25.84      3.32 o
   8   9   0      311.07      278.40     12.06 o
   9   9   0      113.65      122.82     16.19 o
  10   9   0        8.58        3.52     19.69 o
   0  10   0      374.46      404.14     10.66 o
   1  10   0      275.51      263.75      5.88 o
   2  10   0       77.08       82.10      3.55 o
   3  10   0        0.67       -0.52      1.23 o
   4  10   0      359.06      350.24      7.13 o
   5  10   0       57.36       59.18      3.38 o
   6  10   0      124.96      120.17      4.77 o
   7  10   0       53.63       47.04      3.99 o
   8  10   0       19.70       13.67      5.21 o
   9  10   0      184.08      177.12     38.28 o
  10  10   0       22.74       19.87     11.11 o
   1  11   0     1098.75     1142.09     16.55 o
   2  11   0     2324.58     2356.84     30.70 o
   3  11   0      135.18      179.89      5.07 o
   4  11   0       66.46       73.69      3.61 o
   5  11   0       23.51       35.97      2.92 o
   6  11   0        0.93        1.04      2.36 o
   7  11   0     1074.23      980.44     15.19 o
   8  11   0        1.07        2.39      5.24 o
   9  11   0       12.47       12.17     10.09 o
  10  11   0       54.19       56.58     14.13 o
   0  12   0      492.46      565.23     14.15 o
   1  12   0     3006.24     2977.09     35.60 o
   2  12   0       56.63       58.10      3.19 o
   3  12   0        4.32        2.69      1.57 o
   4  12   0      102.63       81.44      3.87 o
   5  12   0      462.97      459.09      9.15 o
   6  12   0      318.21      286.73      7.18 o
   7  12   0     1007.85      931.84     16.46 o
   8  12   0      160.44      169.39     14.41 o
   9  12   0       67.49       56.78     11.19 o
  10  12   0      120.05      138.90     18.52 o
   1  13   0       63.44       72.81      3.62 o
   2  13   0       68.14       61.99      4.48 o
   3  13   0        3.81        1.20      1.86 o
   4  13   0      188.07      168.66      5.32 o
   5  13   0      150.20      169.74      5.73 o
   6  13   0      215.03      225.79      6.58 o
   7  13   0      414.28      410.58     12.88 o
   8  13   0        0.34        5.19      7.67 o
   9  13   0       99.76       91.30     15.26 o
  10  13   0       18.65       40.70     13.56 o
   0  14   0      192.04      193.04      8.01 o
   1  14   0      317.13      317.79      7.03 o
   2  14   0       45.47       46.44      3.02 o
   3  14   0        2.54        5.55      2.15 o
   4  14   0        1.80        3.78      2.01 o
   5  14   0      434.31      464.64      9.06 o
   6  14   0     1190.19     1132.99     16.66 o
   7  14   0        3.66       -0.38      4.75 o
   8  14   0       77.11       71.86     13.29 o
   9  14   0        0.53        7.39      9.07 o
  10  14   0        1.79       22.75     14.64 o
   1  15   0      175.81      206.02      5.81 o
   2  15   0       68.01       63.71      3.49 o
   3  15   0       21.26       16.07      2.97 o
   4  15   0      151.54      146.87      4.99 o
   5  15   0      194.72      186.99      6.97 o
   6  15   0       82.06       84.61      6.04 o
   7  15   0       41.90       28.30      7.46 o
   8  15   0       12.23       14.85     10.30 o
   9  15   0       11.98       14.38     10.05 o
   0  16   0      347.85      255.37     19.40 o
   1  16   0        1.01        1.81      1.80 o
   2  16   0      284.47      243.51      6.66 o
   3  16   0      297.80      277.65      6.99 o
   4  16   0       18.06       20.54      2.86 o
   5  16   0       73.72       65.24      4.20 o
   6  16   0       17.37       15.12      4.54 o
   7  16   0        8.39        4.86      8.48 o
   8  16   0        7.27        8.08      8.72 o
   9  16   0        0.44       -8.06      8.55 o
   1  17   0      263.44      242.45      6.99 o
   2  17   0      373.32      398.27      8.39 o
   3  17   0        9.74       10.53      2.47 o
   4  17   0        1.15        3.99      2.62 o
   5  17   0       89.37       82.90      5.21 o
   6  17   0       23.06       16.36      5.46 o
   7  17   0        1.71      -10.05      7.63 o
   8  17   0       53.17       49.05     11.26 o
   9  17   0        1.85       14.87      9.76 o
   0  18   0      202.51      173.96      7.92 o
   1  18   0       18.73       14.90      2.71 o
   2  18   0      417.59      437.98      8.65 o
   3  18   0      446.06      471.33      9.21 o
   4  18   0        0.60       -2.15      2.39 o
   5  18   0      285.29      243.82      9.29 o
   6  18   0       11.55       -2.05      7.29 o
   7  18   0       70.26       57.47     11.62 o
   8  18   0        0.76       -7.57      8.53 o
   9  18   0        0.82       -0.20     11.68 o
   1  19   0      579.43      612.78     11.23 o
   2  19   0       24.71       30.06      3.20 o
   3  19   0        0.49        1.75      2.87 o
   4  19   0       82.97       69.59      6.32 o
   5  19   0       10.58        8.70      5.09 o
   6  19   0       79.85       73.57     14.03 o
   7  19   0        0.85      -13.18     11.28 o
   8  19   0       35.51       24.16     11.27 o
   0  20   0      306.36      292.88     10.78 o
   1  20   0       36.78       48.85      3.92 o
   2  20   0      564.54      550.36     10.41 o
   3  20   0       15.91       10.17      4.06 o
   4  20   0      525.00      482.41     17.53 o
   5  20   0       52.47       49.96     10.28 o
   6  20   0       14.78       27.62      9.67 o
   7  20   0       14.94       11.43      9.42 o
   8  20   0       30.28       33.95     11.35 o
   1  21   0      443.44      434.26     12.72 o
   2  21   0     1134.65     1043.26     21.89 o
   3  21   0       75.75       91.66      6.45 o
   4  21   0       83.24       78.06     10.63 o
   5  21   0       17.61       20.11      9.33 o
   6  21   0       47.59       24.93     10.05 o
   7  21   0       15.76       18.64     10.16 o
   0  22   0       92.56       93.29     11.22 o
   1  22   0      206.19      233.67      9.79 o
   2  22   0       10.21       25.59      5.13 o
   3  22   0      141.55      123.82     10.14 o
   4  22   0        0.81        1.42     11.22 o
   5  22   0        2.46        2.09      8.21 o
   6  22   0       12.64       20.00      9.64 o
   7  22   0        5.30        8.36      9.42 o
   1  23   0        9.55       16.36      8.05 o
   2  23   0       13.09        6.58     11.07 o
   3  23   0      127.44      126.13     16.96 o
   4  23   0        8.39        6.04     19.32 o
   5  23   0        0.19        8.56      9.21 o
   6  23   0        4.49        5.55      9.56 o
   7  23   0        2.94       -4.83     19.03 o
   0  24   0        6.12        8.20     14.20 o
   1  24   0       63.84       49.41     13.14 o
   2  24   0      185.19      164.43     18.46 o
   3  24   0       17.12       24.44     12.52 o
   4  24   0        0.88       14.44     12.17 o
   5  24   0       55.94       50.71     12.72 o
   6  24   0       13.71       18.49     14.41 o
   1  25   0       11.34       15.27     11.52 o
   2  25   0       31.42       16.31     12.34 o
   3  25   0        2.80       -6.35     11.14 o
   4  25   0        1.27        0.45     11.54 o
   5  25   0        0.76      -10.08      8.87 o
   0  26   0        0.80       -7.61     14.05 o
   1  26   0       24.89        0.59     11.90 o
   2  26   0       44.97       42.71     19.47 o
   3  26   0        9.81       15.62     12.87 o
   4  26   0       56.24       75.45     17.10 o
   5  26   0       25.19       35.64     12.18 o
   1  27   0       14.71       30.93     19.03 o
   2  27   0        0.69       -9.42     11.43 o
   3  27   0        0.30       -9.08     12.01 o
   4  27   0        0.06      -18.47     12.32 o
   0  28   0       25.85        5.27     18.15 o
   1  28   0       23.78       41.27     19.54 o
   2  28   0        0.13      -17.28     11.78 o
   2   0   1     9847.49     9730.11     91.21 o
   4   0   1      336.89      330.16      6.12 o
   6   0   1      314.40      402.69      8.99 o
   8   0   1       73.96       61.20      4.28 o
  10   0   1        2.31        0.97      9.93 o
   0   1   1       68.03       56.46      3.49 o
   1   1   1     2340.83     2298.32     15.39 o
   2   1   1     3038.48     2829.80     19.85 o
   3   1   1      254.20      251.43      3.94 o
   4   1   1     3149.06     3392.02     25.73 o
   5   1   1     1745.95     1987.68     16.39 o
   6   1   1      160.99      186.88      3.96 o
   7   1   1      520.66      564.31      7.39 o
   8   1   1       39.59       37.66      2.78 o
   9   1   1        0.93       -3.91      2.61 o
  10   1   1        6.12        3.42      7.02 o
  11   1   1        0.87      -10.52      7.44 o
   1   2   1      233.04      248.16      2.92 o
   2   2   1     3413.52     3522.77     24.52 o
   3   2   1      755.72      762.14      6.67 o
   4   2   1      120.43      115.06      3.88 o
   5   2   1       63.20       64.77      2.42 o
   6   2   1      695.38      758.48      8.26 o
   7   2   1       11.95       16.17      2.56 o
   8   2   1       13.69       12.63      2.23 o
   9   2   1        2.68        3.09      3.00 o
  10   2   1        2.17       12.02      7.52 o
  11   2   1        0.84        4.30      8.16 o
   0   3   1     2600.11     2438.81     24.70 o
   1   3   1    10396.70    10299.40     68.28 o
   2   3   1      129.96       97.01      2.45 o
   3   3   1      435.10      411.14      4.74 o
   4   3   1       57.28       75.98      2.46 o
   5   3   1      877.49     1071.13      9.73 o
   6   3   1        7.15       10.55      1.57 o
   7   3   1       62.55       60.96      2.83 o
   8   3   1       34.91       36.25      3.50 o
   9   3   1      192.63      194.41      7.10 o
  10   3   1       67.70       63.84     10.09 o
  11   3   1        9.74       16.50     10.06 o
   1   4   1     2960.01     2767.44     19.84 o
   2   4   1     1165.83     1141.25      8.82 o
   3   4   1      278.76      237.42      2.88 o
   4   4   1       63.14       57.43      1.72 o
   5   4   1      296.59      277.13      4.21 o
   6   4   1      240.89      232.05      4.32 o
   7   4   1      101.63       99.94      3.40 o
   8   4   1       86.22       78.91      4.07 o
   9   4   1        3.49        5.43      3.27 o
  10   4   1       46.15       59.13     11.88 o
  11   4   1        6.44        6.53      8.02 o
   0   5   1      307.71      232.68      4.59 o
   1   5   1      668.63      656.74      5.64 o
   2   5   1      289.06      295.42      3.21 o
   3   5   1       71.85       63.64      1.64 o
   4   5   1       66.92       91.76      2.24 o
   5   5   1       20.93       25.84      1.71 o
   6   5   1       76.06       64.98      2.59 o
   7   5   1      526.87      505.09      7.14 o
   8   5   1      279.41      290.28      7.84 o
   9   5   1       47.53       54.76      4.99 o
  10   5   1        3.98       -3.72      7.04 o
  11   5   1        6.53        4.12      8.73 o
   1   6   1      394.86      419.78      5.98 o
   2   6   1     2054.65     2105.37     15.86 o
   3   6   1      197.08      193.00      2.80 o
   4   6   1      573.44      543.05      5.61 o
   5   6   1      108.52       96.54      2.80 o
   6   6   1      109.88       84.69      2.85 o
   7   6   1      244.81      223.76      4.67 o
   8   6   1     1370.63     1399.64     18.65 o
   9   6   1        3.90       10.00      3.78 o
  10   6   1       40.69       25.04      8.25 o
  11   6   1        2.59       -3.97      7.65 o
   0   7   1      549.13      513.24      7.99 o
   1   7   1        7.91       10.67      0.93 o
   2   7   1       37.67       25.47      1.25 o
   3   7   1      190.94      169.77      2.70 o
   4   7   1      142.00      160.64      2.81 o
   5   7   1      129.50      159.36      3.33 o
   6   7   1      248.69      239.14      4.38 o
   7   7   1       72.14       69.42      3.05 o
   8   7   1      523.78      527.43     10.04 o
   9   7   1       39.26       44.94      4.96 o
  10   7   1       77.96       61.27     10.02 o
  11   7   1        2.80       -1.37     10.88 o
   1   8   1      361.23      284.24      3.51 o
   2   8   1      835.14      835.71      7.62 o
   3   8   1      557.46      681.10      6.49 o
   4   8   1      656.29      682.41      6.77 o
   5   8   1       40.57       32.08      2.15 o
   6   8   1       93.27       92.01      2.98 o
   7   8   1      183.13      176.79      4.29 o
   8   8   1      730.30      744.83     11.96 o
   9   8   1        1.71        2.46      4.41 o
  10   8   1       77.73       83.03     10.68 o
   0   9   1      347.64      392.71      7.54 o
   1   9   1      141.22      159.38      2.67 o
   2   9   1      848.64      875.93      8.71 o
   3   9   1      166.06      159.83      2.79 o
   4   9   1      260.58      249.70      3.79 o
   5   9   1      489.59      519.37      6.42 o
   6   9   1       43.07       36.54      2.22 o
   7   9   1      198.33      205.70      4.98 o
   8   9   1      412.54      385.83      8.38 o
   9   9   1        6.00        7.09      4.78 o
  10   9   1       27.57       27.39      9.17 o
   1  10   1      604.27      690.86      6.91 o
   2  10   1      676.31      653.76      6.61 o
   3  10   1     1639.15     1646.64     13.97 o
   4  10   1       49.84       56.55      2.07 o
   5  10   1       55.44       44.94      2.05 o
   6  10   1        1.29        0.53      1.65 o
   7  10   1      386.43      368.48      7.02 o
   8  10   1       26.70       24.07      3.83 o
   9  10   1        5.70       10.15      5.08 o
  10  10   1       37.80       40.32      9.22 o
   0  11   1     1166.57     1331.33     16.57 o
   1  11   1      882.25      856.11      8.30 o
   2  11   1      115.73      116.43      2.97 o
   3  11   1     2108.03     2188.46     18.42 o
   4  11   1        0.63        2.04      1.18 o
   5  11   1      113.41      117.79      2.90 o
   6  11   1      230.89      196.64      4.18 o
   7  11   1      153.08      139.24      4.71 o
   8  11   1       28.88       36.88      4.04 o
   9  11   1       17.53       11.61      5.03 o
  10  11   1        1.04        5.60      7.53 o
   1  12   1       78.48       75.25      2.41 o
   2  12   1       28.27       33.43      1.73 o
   3  12   1       16.59       15.48      1.56 o
   4  12   1      564.52      581.41      6.64 o
   5  12   1       86.04       94.22      2.77 o
   6  12   1     1880.71     1888.60     17.21 o
   7  12   1       33.20       32.19      3.38 o
   8  12   1      122.58      118.58      5.64 o
   9  12   1      154.69      152.22     11.15 o
  10  12   1        8.54       19.70      9.04 o
   0  13   1      288.22      321.36      6.09 o
   1  13   1      963.41     1049.62     10.09 o
   2  13   1      110.74       93.01      2.59 o
   3  13   1       22.55       13.28      1.49 o
   4  13   1      358.17      336.33      4.89 o
   5  13   1      437.44      396.22      5.60 o
   6  13   1       60.83       55.22      3.09 o
   7  13   1       46.84       55.82      3.86 o
   8  13   1       20.67       20.56      4.85 o
   9  13   1       10.38        1.53      6.50 o
  10  13   1       64.95       74.55     11.04 o
   1  14   1      176.08      215.51      3.80 o
   2  14   1      128.70      132.30      3.09 o
   3  14   1        0.69       -0.97      1.20 o
   4  14   1      120.31      117.10      3.14 o
   5  14   1      281.10      246.65      4.50 o
   6  14   1       44.80       36.13      3.10 o
   7  14   1      313.45      311.31      8.05 o
   8  14   1       45.07       27.44      5.28 o
   9  14   1        3.01        2.80      6.09 o
   0  15   1      450.42      478.09      8.59 o
   1  15   1      113.14      132.80      3.21 o
   2  15   1      369.25      370.61      6.38 o
   3  15   1       20.51       19.32      1.92 o
   4  15   1      561.67      503.22      6.54 o
   5  15   1      107.03      111.89      3.35 o
   6  15   1      247.13      240.07      6.31 o
   7  15   1       62.98       57.13      4.50 o
   8  15   1      129.41      102.87      7.44 o
   9  15   1       49.99       45.01      8.18 o
   1  16   1       14.74       15.09      1.60 o
   2  16   1       96.18      110.71      3.60 o
   3  16   1       69.82       64.66      2.70 o
   4  16   1       21.51       14.24      1.84 o
   5  16   1      160.84      150.75      4.48 o
   6  16   1       31.73       28.01      3.32 o
   7  16   1       10.60        2.91      3.64 o
   8  16   1        0.99       11.15      4.93 o
   9  16   1      118.50      119.26     10.81 o
   0  17   1      104.58      116.72      4.84 o
   1  17   1      307.66      307.37      5.15 o
   2  17   1       28.95       39.31      2.35 o
   3  17   1        0.54       -0.53      1.49 o
   4  17   1       63.85       64.28      3.22 o
   5  17   1       18.25       17.99      2.59 o
   6  17   1       96.57       80.53      4.88 o
   7  17   1       67.30       59.79      6.17 o
   8  17   1       27.63       18.46      7.03 o
   9  17   1        0.02       -0.02      7.00 o
   1  18   1      394.01      384.73      6.56 o
   2  18   1      165.17      173.29      4.89 o
   3  18   1      704.05      675.06      8.09 o
   4  18   1       14.51       12.64      2.64 o
   5  18   1      216.11      207.52      5.44 o
   6  18   1       26.88       31.87      4.41 o
   7  18   1        4.57        2.28      4.49 o
   8  18   1        0.63        8.76      6.77 o
   0  19   1      332.12      283.36      7.36 o
   1  19   1     2227.99     2243.32     19.64 o
   2  19   1       29.76       19.47      2.30 o
   3  19   1      139.00      124.44      4.19 o
   4  19   1       49.18       45.34      3.54 o
   5  19   1       77.26       70.57      4.17 o
   6  19   1       41.66       44.21      4.89 o
   7  19   1       21.19       19.17      5.48 o
   8  19   1        1.00        1.71      6.51 o
   1  20   1       23.91       41.02      3.17 o
   2  20   1      585.79      562.13      8.50 o
   3  20   1     1372.64     1349.90     18.25 o
   4  20   1       39.41       31.83      3.73 o
   5  20   1       78.55       76.68      5.59 o
   6  20   1       66.96       78.75      8.13 o
   7  20   1       39.44       49.82      7.76 o
   8  20   1        0.86       -9.17      6.12 o
   0  21   1      500.96      516.44     13.71 o
   1  21   1      119.29      101.07      4.73 o
   2  21   1      210.54      200.26      6.25 o
   3  21   1      135.80      127.43      5.96 o
   4  21   1       34.61       40.13      4.66 o
   5  21   1        3.35        7.18      3.53 o
   6  21   1        3.23        7.58      4.68 o
   7  21   1        4.50       -3.21      6.20 o
   1  22   1       31.06       34.00      3.70 o
   2  22   1      194.73      204.70      7.95 o
   3  22   1        5.00        4.39      4.04 o
   4  22   1        2.34        1.93      3.81 o
   5  22   1       24.07       26.70      5.11 o
   6  22   1        0.95        7.91      6.48 o
   7  22   1        1.71       -0.37      6.68 o
   0  23   1       55.41       52.71      7.54 o
   1  23   1       68.23       73.18      5.76 o
   2  23   1       76.51       80.53      6.93 o
   3  23   1       40.06       40.48      5.37 o
   4  23   1        8.67        9.91      5.09 o
   5  23   1        8.61        4.37      4.96 o
   6  23   1        1.92       10.35      6.90 o
   1  24   1      122.20      111.16      7.34 o
   2  24   1        8.91        9.62      4.48 o
   3  24   1       90.70       95.04      7.42 o
   4  24   1        4.92        0.08      6.27 o
   5  24   1       67.80       57.60      9.22 o
   6  24   1       26.40       23.57      7.96 o
   0  25   1      188.65      240.30     13.22 o
   1  25   1        3.48       -4.66      4.08 o
   2  25   1        7.49       -1.00      4.71 o
   3  25   1       15.39       24.96      7.34 o
   4  25   1        2.02       -9.83      8.88 o
   5  25   1        4.10       -5.89      7.52 o
   1  26   1        4.74        6.29      8.43 o
   2  26   1       19.84       26.11      9.44 o
   3  26   1        3.66        4.54      9.21 o
   4  26   1       20.08       17.73      8.49 o
   0  27   1       11.01        7.48     13.40 o
   1  27   1        3.69        8.25      9.32 o
   2  27   1        6.84        4.17      9.07 o
   3  27   1        8.94        8.90      9.87 o
   1  28   1        1.15       -1.37      9.12 o
   2  28   1        5.45        5.76      9.77 o
   0   0   2   148187.33   146357.17   4611.23 o
   2   0   2    11590.25    11511.30    112.47 o
   4   0   2      401.48      390.49      6.58 o
   6   0   2      597.61      584.70      9.40 o
   8   0   2      845.75      818.48     15.89 o
  10   0   2      114.22      108.66      9.69 o
   1   1   2     6381.84     6600.08     64.70 o
   2   1   2     1091.71     1008.99     11.70 o
   3   1   2      124.81      121.37      2.60 o
   4   1   2      173.33      230.56      3.18 o
   5   1   2       22.09       27.25      2.06 o
   6   1   2      512.42      518.16      6.67 o
   7   1   2       13.20       10.87      1.81 o
   8   1   2       56.96       58.45      3.70 o
   9   1   2       33.06       31.66      3.40 o
  10   1   2        8.12        6.67      4.47 o
  11   1   2        5.89        3.97      6.62 o
   0   2   2    10522.82    10289.93    190.31 o
   1   2   2      620.98      570.88      8.78 o
   2   2   2     4539.77     4367.97     32.36 o
   3   2   2      421.90      447.03      4.21 o
   4   2   2      112.12      104.98      4.45 o
   5   2   2      472.75      518.81      5.65 o
   6   2   2        9.79        8.71      2.15 o
   7   2   2      172.08      194.22      3.90 o
   8   2   2      449.40      439.89      7.71 o
   9   2   2      161.25      160.34      5.53 o
  10   2   2       45.36       43.99      5.42 o
  11   2   2        0.30       -1.71      4.77 o
   1   3   2     4107.59     4004.13     34.09 o
   2   3   2      621.30      624.90      5.53 o
   3   3   2       40.29       36.68      1.43 o
   4   3   2     1452.51     1560.59     12.31 o
   5   3   2      162.70      170.65      3.14 o
   6   3   2       60.86       63.11      2.48 o
   7   3   2      197.65      207.85      4.03 o
   8   3   2       27.25       20.01      3.21 o
   9   3   2       35.42       34.00      3.49 o
  10   3   2      143.36      141.70      7.52 o
  11   3   2       43.11       31.73      6.14 o
   0   4   2     3726.30     3851.66     48.22 o
   1   4   2      997.77      948.92      8.19 o
   2   4   2      116.87      107.47      2.22 o
   3   4   2      265.11      298.75      3.36 o
   4   4   2      309.69      313.68      4.19 o
   5   4   2       26.47       22.82      1.64 o
   6   4   2       63.29       63.08      2.36 o
   7   4   2       12.94       13.20      1.89 o
   8   4   2      486.68      468.51      9.18 o
   9   4   2      135.50      126.34      5.03 o
  10   4   2       52.29       52.00      5.78 o
  11   4   2        1.60        2.69      4.95 o
   1   5   2      804.64      678.78      5.95 o
   2   5   2      707.55      683.50      5.62 o
   3   5   2      336.14      377.48      3.84 o
   4   5   2       85.44       94.89      2.11 o
   5   5   2      747.70      766.49      7.62 o
   6   5   2      344.82      332.31      4.77 o
   7   5   2       97.79       97.66      2.98 o
   8   5   2       98.71       96.37      4.59 o
   9   5   2       29.90       31.44      3.60 o
  10   5   2        4.41        8.23      3.94 o
  11   5   2       31.45       19.21      7.31 o
   0   6   2      310.50      329.66      5.19 o
   1   6   2     1098.28     1064.31      8.81 o
   2   6   2      661.57      686.88      6.03 o
   3   6   2      691.03      750.16      6.39 o
   4   6   2       24.48       23.08      1.38 o
   5   6   2      145.80      174.99      3.13 o
   6   6   2       24.30       21.20      1.95 o
   7   6   2       12.64       12.82      2.17 o
   8   6   2      479.07      478.66      9.22 o
   9   6   2      131.55      131.06      5.54 o
  10   6   2      271.89      272.69      9.01 o
   1   7   2      134.73      135.44      2.17 o
   2   7   2      188.24      212.69      2.82 o
   3   7   2      813.32      816.37      7.10 o
   4   7   2      893.25      886.34      8.09 o
   5   7   2      398.42      384.31      4.97 o
   6   7   2       14.58       10.18      1.74 o
   7   7   2      130.83      148.21      4.79 o
   8   7   2      215.54      232.45      6.36 o
   9   7   2       53.04       51.55      4.21 o
  10   7   2       56.59       54.13      5.80 o
   0   8   2      718.72      707.97     11.73 o
   1   8   2      418.40      424.76      4.38 o
   2   8   2     1602.99     1707.08     13.38 o
   3   8   2      109.08       97.48      2.17 o
   4   8   2      388.70      372.85      4.60 o
   5   8   2       70.20       67.07      2.26 o
   6   8   2      257.09      252.50      4.53 o
   7   8   2       80.98       89.67      4.06 o
   8   8   2       13.18       17.80      3.16 o
   9   8   2      157.72      144.29      5.80 o
  10   8   2        0.74        3.10      4.25 o
   1   9   2       82.94       83.66      1.89 o
   2   9   2      250.31      266.20      3.56 o
   3   9   2      737.99      746.40      6.86 o
   4   9   2      827.80      878.90      8.07 o
   5   9   2       65.55       83.43      2.49 o
   6   9   2      953.34      900.66      9.48 o
   7   9   2       36.47       32.79      3.17 o
   8   9   2      215.63      215.17      6.39 o
   9   9   2       36.99       41.09      4.41 o
  10   9   2       20.15       15.49      4.41 o
   0  10   2      362.58      417.03      6.66 o
   1  10   2       96.30      103.17      2.20 o
   2  10   2       67.09       74.00      2.02 o
   3  10   2      105.72      103.21      2.36 o
   4  10   2      171.68      198.79      3.36 o
   5  10   2      171.19      182.31      3.51 o
   6  10   2      111.14      107.64      3.05 o
   7  10   2      146.61      154.72      5.12 o
   8  10   2        7.47        6.45      2.81 o
   9  10   2       76.15       73.19      5.09 o
  10  10   2       11.17       10.16      5.23 o
   1  11   2      798.98      902.23      8.37 o
   2  11   2     1144.64     1180.43     10.51 o
   3  11   2       67.12       63.72      2.05 o
   4  11   2      157.51      161.64      3.12 o
   5  11   2      272.11      258.49      4.26 o
   6  11   2        7.97        9.06      1.91 o
   7  11   2      591.22      549.80      9.31 o
   8  11   2       20.86       21.96      3.31 o
   9  11   2       30.23       30.34      4.21 o
  10  11   2       45.25       42.60      6.95 o
   0  12   2      297.64      294.30      5.55 o
   1  12   2     1626.53     1592.52     13.47 o
   2  12   2       84.64       77.67      2.33 o
   3  12   2       10.09       10.29      1.40 o
   4  12   2      167.51      172.49      3.33 o
   5  12   2      147.62      151.13      3.33 o
   6  12   2      315.58      314.21      6.12 o
   7  12   2      616.96      581.38      9.79 o
   8  12   2       71.56       81.45      4.54 o
   9  12   2       35.75       40.45      4.44 o
  10  12   2       67.06       85.88      8.18 o
   1  13   2       55.81       51.30      1.98 o
   2  13   2      155.83      154.06      3.22 o
   3  13   2       49.12       44.13      2.05 o
   4  13   2      116.76      122.82      3.03 o
   5  13   2      243.70      247.24      4.31 o
   6  13   2       73.91       67.71      3.75 o
   7  13   2      423.39      423.35      8.31 o
   8  13   2        1.43        1.73      2.77 o
   9  13   2       62.66       59.78      5.36 o
   0  14   2       83.47       70.22      3.33 o
   1  14   2      542.93      544.96      6.47 o
   2  14   2       21.07       32.10      1.94 o
   3  14   2      109.15      108.21      2.95 o
   4  14   2       32.60       34.41      2.06 o
   5  14   2      371.37      382.91      6.25 o
   6  14   2      859.44      815.00     11.35 o
   7  14   2       16.21       12.23      2.92 o
   8  14   2        6.94        2.90      3.27 o
   9  14   2        6.32       -2.21      4.80 o
   1  15   2      180.47      172.45      3.48 o
   2  15   2       15.23       18.17      1.81 o
   3  15   2        4.37        4.14      1.54 o
   4  15   2      147.36      153.87      3.47 o
   5  15   2      233.22      261.46      5.60 o
   6  15   2       74.14       81.00      3.99 o
   7  15   2      121.83      134.18      4.97 o
   8  15   2        8.71       13.38      3.53 o
   9  15   2       11.35       16.32      5.80 o
   0  16   2      308.26      304.59      6.53 o
   1  16   2       11.70       11.83      1.72 o
   2  16   2       99.28       93.29      2.95 o
   3  16   2      119.39      119.91      3.30 o
   4  16   2      117.86      110.64      3.70 o
   5  16   2       79.62       78.93      3.73 o
   6  16   2       29.51       25.28      3.04 o
   7  16   2       26.07       22.58      3.17 o
   8  16   2       12.18       13.83      3.66 o
   9  16   2        6.75        6.32      5.44 o
   1  17   2      131.06      142.64      3.47 o
   2  17   2      452.93      447.66      6.34 o
   3  17   2       32.55       31.60      2.49 o
   4  17   2       35.62       29.35      2.96 o
   5  17   2       41.07       32.12      2.94 o
   6  17   2       10.62        5.72      2.59 o
   7  17   2       14.91       15.71      3.46 o
   8  17   2       27.86       26.46      4.72 o
   0  18   2      771.97      780.67     12.16 o
   1  18   2        9.76        9.12      1.92 o
   2  18   2      670.33      653.17      8.35 o
   3  18   2      350.45      375.45      7.81 o
   4  18   2       11.88        9.45      2.78 o
   5  18   2      228.28      222.52      5.57 o
   6  18   2        0.98       -2.64      2.59 o
   7  18   2       18.11        8.21      3.24 o
   8  18   2        2.01        2.50      4.93 o
   1  19   2      322.05      344.46      7.44 o
   2  19   2        1.33        6.35      2.59 o
   3  19   2       15.18        9.93      2.75 o
   4  19   2       34.08       35.80      3.30 o
   5  19   2        0.71       -0.50      2.40 o
   6  19   2       54.14       56.18      5.80 o
   7  19   2        4.52        1.88      3.91 o
   8  19   2       20.26       10.58      5.39 o
   0  20   2      453.66      458.51     12.37 o
   1  20   2       23.65       15.74      2.91 o
   2  20   2      303.08      321.19      7.42 o
   3  20   2       51.43       50.10      4.16 o
   4  20   2      274.04      251.18      6.41 o
   5  20   2       49.84       36.26      3.51 o
   6  20   2       19.59       20.05      3.58 o
   7  20   2       13.14       15.25      4.16 o
   1  21   2      179.96      181.25      5.83 o
   2  21   2      619.16      595.77     10.63 o
   3  21   2       37.77       30.07      3.51 o
   4  21   2      131.63      136.55      5.14 o
   5  21   2       27.63       25.09      3.95 o
   6  21   2       40.36       39.52      4.73 o
   7  21   2       19.35       22.78      4.89 o
   0  22   2        6.25        5.44      3.84 o
   1  22   2       61.14       76.15      4.37 o
   2  22   2       78.19       70.49      4.39 o
   3  22   2      158.39      159.39      5.95 o
   4  22   2        6.54        9.87      3.36 o
   5  22   2       54.50       50.31      5.27 o
   6  22   2        7.60        5.31      4.36 o
   7  22   2        0.91       -3.10      5.19 o
   1  23   2        4.57        5.59      2.96 o
   2  23   2       27.84       27.02      3.65 o
   3  23   2      110.42      113.45      6.03 o
   4  23   2       55.79       50.02      4.93 o
   5  23   2        8.19        5.24      4.43 o
   6  23   2        5.04        8.80      5.01 o
   0  24   2       38.75       27.44      5.20 o
   1  24   2       14.45       15.47      4.06 o
   2  24   2       92.48       92.07      6.07 o
   3  24   2       49.78       42.63      5.53 o
   4  24   2        1.92        6.49      4.04 o
   5  24   2       10.53       12.61      4.53 o
   1  25   2        8.87        5.37      4.41 o
   2  25   2       24.37       28.59      5.06 o
   3  25   2        3.95        3.30      4.65 o
   4  25   2       22.66       25.61      4.70 o
   5  25   2        3.23        7.07      4.92 o
   0  26   2        7.00        7.28      6.56 o
   1  26   2        9.92        7.98      5.35 o
   2  26   2       27.56       32.88      5.66 o
   3  26   2        3.94        6.00      4.64 o
   4  26   2       92.24      107.05      7.29 o
   1  27   2       24.84       31.46      5.80 o
   2  27   2       14.90       24.78      5.51 o
   3  27   2       20.13       12.13      5.37 o
   0  28   2       12.10       18.52      8.06 o
   1  28   2       18.96       11.19      5.53 o
   2   0   3     2038.77     1963.21     35.11 o
   4   0   3      248.99      258.27      7.16 o
   6   0   3      392.89      424.33      8.81 o
   8   0   3      101.64      119.91      5.83 o
  10   0   3        5.39        3.73      4.53 o
   0   1   3      253.25      210.78     12.81 o
   1   1   3       23.36       24.45      2.31 o
   2   1   3      944.08     1054.98     13.00 o
   3   1   3      474.13      482.09     13.27 o
   4   1   3      355.10      420.30      6.29 o
   5   1   3      774.02      853.63      9.19 o
   6   1   3       96.39      112.63      3.87 o
   7   1   3      143.58      136.13      3.98 o
   8   1   3       44.79       42.44      3.01 o
   9   1   3        3.99        5.27      2.67 o
  10   1   3       11.34       14.75      3.52 o
   1   2   3      513.60      467.81      6.95 o
   2   2   3      678.43      702.57     10.11 o
   3   2   3     1231.15     1298.46     17.73 o
   4   2   3       41.73       44.54      2.56 o
   5   2   3       26.17       41.38      4.71 o
   6   2   3      152.92      171.12      3.84 o
   7   2   3       21.04       20.46      2.34 o
   8   2   3        1.35        0.67      2.19 o
   9   2   3        5.65        3.65      2.93 o
  10   2   3        0.27        0.10      3.09 o
   0   3   3     3192.65     3112.30     52.55 o
   1   3   3      654.74      661.01     11.88 o
   2   3   3      112.90      133.44      5.64 o
   3   3   3      500.72      530.81      7.73 o
   4   3   3       70.03       61.05      2.73 o
   5   3   3      706.40      684.30      7.69 o
   6   3   3       38.07       37.05      3.05 o
   7   3   3       99.74      113.21      3.76 o
   8   3   3       16.11       13.67      2.47 o
   9   3   3      153.32      144.47      5.12 o
  10   3   3       26.63       28.97      3.80 o
   1   4   3      145.91      182.69      7.95 o
   2   4   3     1091.03     1054.07     13.62 o
   3   4   3      634.72      676.72      9.39 o
   4   4   3      262.40      232.58      3.86 o
   5   4   3       37.38       41.17      2.55 o
   6   4   3      354.95      366.28      5.55 o
   7   4   3      176.56      178.39      4.52 o
   8   4   3      152.53      160.23      4.92 o
   9   4   3       10.46       15.41      2.95 o
  10   4   3       29.32       29.78      3.92 o
   0   5   3      693.88      699.58     14.88 o
   1   5   3      240.50      236.79      5.08 o
   2   5   3      130.62      143.00      8.34 o
   3   5   3      371.53      351.27      5.85 o
   4   5   3      146.30      114.93      2.85 o
   5   5   3        2.36        2.24      1.29 o
   6   5   3      259.42      271.70      4.69 o
   7   5   3      263.75      274.89      5.48 o
   8   5   3       92.39       96.50      4.67 o
   9   5   3       25.75       34.50      3.44 o
  10   5   3        6.08       12.05      3.36 o
   1   6   3       17.76       19.74      2.12 o
   2   6   3      339.43      323.89      6.09 o
   3   6   3      277.27      296.48      4.47 o
   4   6   3        3.90        4.79      1.38 o
   5   6   3       74.23       73.68      2.28 o
   6   6   3      156.71      160.30      3.67 o
   7   6   3      162.29      163.31      4.34 o
   8   6   3      687.91      678.30     10.52 o
   9   6   3        9.74        8.38      2.86 o
  10   6   3       48.59       65.21      4.49 o
   0   7   3      844.85      828.65     25.66 o
   1   7   3       65.69       68.07      3.66 o
   2   7   3       38.43       53.06      2.32 o
   3   7   3      277.41      261.14      5.70 o
   4   7   3      245.89      227.04      3.74 o
   5   7   3      321.31      298.87      4.41 o
   6   7   3      294.82      297.09      4.83 o
   7   7   3      229.99      245.52      5.54 o
   8   7   3       32.18       32.81      3.40 o
   9   7   3       93.73       84.93      4.43 o
  10   7   3       11.09        9.62      3.29 o
   1   8   3      322.56      357.55      5.54 o
   2   8   3      116.53      120.79      2.98 o
   3   8   3      494.36      480.03      5.99 o
   4   8   3      345.50      343.11      4.92 o
   5   8   3      124.84      140.56      3.43 o
   6   8   3      115.78      115.96      3.42 o
   7   8   3       21.45       18.83      2.66 o
   8   8   3      260.14      295.29      6.63 o
   9   8   3       10.10        6.94      2.91 o
  10   8   3      120.11      131.51      5.73 o
   0   9   3       98.20      110.33      4.27 o
   1   9   3      168.15      163.41      3.60 o
   2   9   3      152.51      158.74      3.64 o
   3   9   3      137.91      142.99      3.22 o
   4   9   3      487.68      485.07      6.43 o
   5   9   3       41.35       53.04      2.34 o
   6   9   3       59.45       54.52      2.86 o
   7   9   3       24.84       16.02      2.75 o
   8   9   3      101.62      111.29      4.64 o
   9   9   3        6.75        7.36      2.95 o
  10   9   3       76.18       80.84      5.26 o
   1  10   3       73.42       82.50      2.85 o
   2  10   3      152.87      161.13      3.28 o
   3  10   3      184.77      219.01      3.83 o
   4  10   3      205.03      215.96      3.97 o
   5  10   3       55.10       58.53      2.40 o
   6  10   3        2.46        2.05      1.83 o
   7  10   3      117.81      133.38      4.43 o
   8  10   3       74.46       76.47      4.16 o
   9  10   3       26.38       29.39      3.61 o
  10  10   3        4.85        8.70      4.17 o
   0  11   3      831.11      762.63     13.89 o
   1  11   3      177.77      163.46      3.92 o
   2  11   3       61.50       71.76      2.42 o
   3  11   3      305.32      297.60      4.50 o
   4  11   3       19.21       21.00      1.84 o
   5  11   3      217.15      216.40      4.13 o
   6  11   3      168.20      162.67      4.50 o
   7  11   3      151.91      149.15      4.74 o
   8  11   3       51.41       56.03      3.86 o
   9  11   3      106.47      110.02      6.17 o
   1  12   3      109.86      104.40      2.57 o
   2  12   3       45.05       44.72      1.89 o
   3  12   3      251.70      279.79      4.51 o
   4  12   3      311.56      344.75      5.28 o
   5  12   3       66.10       68.37      3.02 o
   6  12   3      732.17      705.40      9.71 o
   7  12   3       54.02       57.81      3.52 o
   8  12   3       30.64       35.34      3.41 o
   9  12   3       67.57       68.05      4.43 o
   0  13   3      303.25      306.25      6.51 o
   1  13   3      295.61      322.58      4.60 o
   2  13   3       64.45       62.97      2.31 o
   3  13   3       36.81       40.72      2.13 o
   4  13   3       14.63       19.50      1.99 o
   5  13   3      380.05      398.10      6.66 o
   6  13   3      100.08      112.99      3.81 o
   7  13   3       80.80       76.62      3.87 o
   8  13   3       41.78       34.99      3.48 o
   9  13   3       11.40       14.00      3.32 o
   1  14   3      145.49      150.00      3.28 o
   2  14   3      410.38      429.11      5.97 o
   3  14   3        4.18        6.76      1.70 o
   4  14   3      287.58      288.69      5.82 o
   5  14   3       48.20       50.07      2.99 o
   6  14   3      102.31       97.26      3.69 o
   7  14   3      121.87      133.80      5.00 o
   8  14   3       15.31       17.49      3.17 o
   9  14   3        3.88        7.69      3.42 o
   0  15   3      863.66      881.30     14.15 o
   1  15   3      334.00      342.56      5.23 o
   2  15   3      155.45      164.50      3.84 o
   3  15   3      161.11      169.07      3.92 o
   4  15   3      133.51      127.49      3.92 o
   5  15   3       64.76       66.10      3.31 o
   6  15   3       74.01       72.85      3.62 o
   7  15   3       63.15       63.75      3.67 o
   8  15   3        5.29        4.77      2.99 o
   9  15   3       34.45       40.40      5.12 o
   1  16   3       21.71       22.79      2.03 o
   2  16   3       70.31       67.62      2.82 o
   3  16   3      115.72      119.28      3.86 o
   4  16   3       97.90      101.68      3.74 o
   5  16   3      171.08      146.98      4.54 o
   6  16   3       53.23       48.58      3.56 o
   7  16   3        2.34        4.87      2.60 o
   8  16   3        5.24        6.22      3.03 o
   0  17   3       81.51       82.26      4.69 o
   1  17   3      482.20      486.92      7.83 o
   2  17   3       87.56       85.41      3.54 o
   3  17   3      169.85      167.78      4.65 o
   4  17   3       37.05       28.84      3.04 o
   5  17   3       47.35       44.03      3.22 o
   6  17   3       34.44       36.03      3.43 o
   7  17   3       20.58       12.36      2.97 o
   8  17   3       47.16       62.08      4.41 o
   1  18   3       55.50       66.08      3.43 o
   2  18   3       88.07       96.75      3.89 o
   3  18   3      368.87      364.66      6.89 o
   4  18   3       99.68      101.67      4.08 o
   5  18   3      193.34      203.92      5.46 o
   6  18   3        6.11        3.14      2.72 o
   7  18   3       16.52       23.55      4.18 o
   8  18   3        1.51        4.96      3.36 o
   0  19   3       72.94       78.93      5.41 o
   1  19   3      896.57      963.15     13.32 o
   2  19   3      129.03      132.77      4.72 o
   3  19   3       59.38       66.61      3.61 o
   4  19   3      142.97      140.54      4.78 o
   5  19   3       10.54       10.93      2.74 o
   6  19   3       44.27       37.50      3.73 o
   7  19   3        6.89       13.02      3.32 o
   1  20   3       15.79       18.45      2.88 o
   2  20   3      237.25      241.44      6.06 o
   3  20   3      512.45      531.11      9.30 o
   4  20   3       44.07       48.07      3.53 o
   5  20   3       38.10       41.10      3.48 o
   6  20   3       15.92       16.22      3.37 o
   7  20   3       23.57       27.16      4.22 o
   0  21   3       24.55       20.09      4.37 o
   1  21   3      178.44      189.37      5.69 o
   2  21   3      182.26      184.65      5.56 o
   3  21   3       99.60      108.46      4.53 o
   4  21   3       62.43       61.79      3.92 o
   5  21   3       18.87       24.76      3.51 o
   6  21   3        7.58       11.33      3.19 o
   1  22   3        4.42        6.34      2.74 o
   2  22   3       32.80       35.32      3.46 o
   3  22   3       15.24       14.92      3.14 o
   4  22   3        2.15        8.19      2.85 o
   5  22   3       31.95       32.13      3.85 o
   6  22   3        7.72        7.56      3.72 o
   0  23   3       31.46       37.80      5.52 o
   1  23   3      120.13      120.40      5.11 o
   2  23   3       84.66       82.50      5.53 o
   3  23   3        9.82       14.82      3.23 o
   4  23   3       41.20       43.81      3.89 o
   5  23   3        3.64        5.21      3.50 o
   1  24   3       26.94       28.13      3.63 o
   2  24   3        4.95        3.31      2.96 o
   3  24   3       68.50       82.83      5.09 o
   4  24   3        6.89       12.43      3.46 o
   5  24   3       64.58       69.40      5.45 o
   0  25   3       85.00       99.63      7.57 o
   1  25   3       14.53       19.81      3.83 o
   2  25   3       18.38       18.55      3.66 o
   3  25   3       27.49       27.81      4.21 o
   4  25   3        1.99        1.14      3.60 o
   1  26   3       20.75       32.08      4.24 o
   2  26   3        8.18        8.27      3.70 o
   3  26   3        4.54        7.52      4.32 o
   0  27   3       18.53       19.99      9.54 o
   1  27   3        8.70        9.56      5.49 o
   0   0   4    12115.23    11453.07    372.82 o
   2   0   4     1475.17     1442.78     24.43 o
   4   0   4       73.02       87.97      7.60 o
   6   0   4      217.66      228.32      7.78 o
   8   0   4      619.67      597.14     12.40 o
  10   0   4       34.23       30.76      4.89 o
   1   1   4     2459.58     2328.25     28.97 o
   2   1   4      516.10      612.88     17.56 o
   3   1   4       90.98       91.12      4.61 o
   4   1   4       85.09       90.42      6.28 o
   5   1   4       54.85       52.47      4.48 o
   6   1   4      135.00      123.75      4.20 o
   7   1   4       17.30       15.96      3.10 o
   8   1   4       57.80       69.85      4.08 o
   9   1   4        7.15        6.34      2.97 o
  10   1   4       17.74       20.84      3.23 o
   0   2   4     5613.27     5330.49    102.84 o
   1   2   4       32.38       64.60      5.38 o
   2   2   4     1226.22     1188.08     14.86 o
   3   2   4       76.22       64.81      4.21 o
   4   2   4      207.53      199.60      6.51 o
   5   2   4       30.89       42.34      3.10 o
   6   2   4        5.59        2.54      2.11 o
   7   2   4       86.84       89.28      4.41 o
   8   2   4      238.80      250.85      5.29 o
   9   2   4       62.68       51.70      3.77 o
  10   2   4       61.12       72.36      4.19 o
   1   3   4      427.52      407.14      9.09 o
   2   3   4      409.17      422.20     12.78 o
   3   3   4      199.11      194.76      5.92 o
   4   3   4      805.68      832.30     14.63 o
   5   3   4        6.66        4.29      1.89 o
   6   3   4       18.41       20.05      2.59 o
   7   3   4      139.92      133.23      4.33 o
   8   3   4       54.13       60.56      4.06 o
   9   3   4       30.48       26.43      2.77 o
  10   3   4       69.65       76.01      4.95 o
   0   4   4     1984.15     1919.74     34.81 o
   1   4   4      688.37      693.21     10.86 o
   2   4   4       30.21       36.28      3.68 o
   3   4   4       30.16       24.31      4.81 o
   4   4   4      344.99      390.56     14.44 o
   5   4   4       23.28       23.11      2.44 o
   6   4   4      115.94      127.12      4.17 o
   7   4   4        0.37        8.10      2.33 o
   8   4   4      139.01      138.02      4.31 o
   9   4   4        7.61        5.69      2.26 o
  10   4   4       14.01       12.16      3.08 o
   1   5   4      166.72      180.19      5.43 o
   2   5   4      175.95      175.79      6.37 o
   3   5   4      337.20      311.49      9.25 o
   4   5   4       19.31       25.21      3.06 o
   5   5   4      175.84      178.31      4.94 o
   6   5   4      160.93      179.92      4.98 o
   7   5   4       48.36       50.75      2.86 o
   8   5   4       28.44       28.65      3.03 o
   9   5   4       11.46        8.55      2.27 o
  10   5   4        1.91        1.36      2.54 o
   0   6   4      400.75      381.37      8.94 o
   1   6   4      186.06      208.81      7.98 o
   2   6   4      157.30      149.90      5.97 o
   3   6   4      478.22      460.70      9.82 o
   4   6   4       77.13       75.66      4.17 o
   5   6   4      112.69      135.20      4.57 o
   6   6   4      131.46      135.75      4.39 o
   7   6   4       20.02       16.86      2.37 o
   8   6   4      314.34      326.07      7.85 o
   9   6   4       31.26       33.02      2.81 o
   1   7   4       63.75       63.40      4.20 o
   2   7   4       92.84       95.13      6.10 o
   3   7   4      399.24      363.99      7.82 o
   4   7   4      278.01      280.80      6.35 o
   5   7   4      465.90      469.38      8.57 o
   6   7   4       38.46       41.71      2.65 o
   7   7   4        3.80        4.40      2.10 o
   8   7   4      190.24      195.90      6.07 o
   9   7   4        8.76       14.62      2.56 o
   0   8   4      351.98      352.94     16.13 o
   1   8   4      222.54      232.33      7.66 o
   2   8   4      285.13      295.75      9.13 o
   3   8   4       50.05       59.81      6.09 o
   4   8   4       27.72       26.48      2.51 o
   5   8   4        9.84       10.79      2.63 o
   6   8   4       88.95       94.96      3.33 o
   7   8   4       13.03        7.73      2.66 o
   8   8   4       52.25       49.63      4.14 o
   9   8   4        4.37        2.72      2.76 o
   1   9   4       14.51       25.34      4.14 o
   2   9   4       11.72        9.95      3.10 o
   3   9   4       47.16       58.68      3.30 o
   4   9   4      249.37      249.35      6.19 o
   5   9   4        7.98        7.20      1.87 o
   6   9   4      455.90      444.27      7.45 o
   7   9   4       45.55       53.90      3.61 o
   8   9   4      127.61      127.04      5.30 o
   9   9   4        0.73        2.83      2.66 o
   0  10   4      195.19      181.96     12.52 o
   1  10   4        4.84        3.06      2.41 o
   2  10   4       82.59       87.40      5.21 o
   3  10   4      102.44      101.88      4.75 o
   4  10   4       15.67       15.24      2.80 o
   5  10   4      169.59      179.32      4.92 o
   6  10   4       57.92       56.20      3.11 o
   7  10   4       56.58       57.75      3.60 o
   8  10   4       16.96       22.06      3.43 o
   9  10   4       47.62       50.37      3.93 o
   1  11   4      237.88      266.07     13.64 o
   2  11   4      225.65      238.04      5.41 o
   3  11   4       62.64       71.97      3.54 o
   4  11   4      203.18      214.32      4.94 o
   5  11   4      109.79      103.12      3.44 o
   6  11   4       23.36       20.40      2.54 o
   7  11   4       62.69       64.71      4.66 o
   8  11   4       10.89        5.17      3.10 o
   9  11   4       44.00       37.80      3.62 o
   0  12   4      182.28      185.73     10.08 o
   1  12   4      366.42      364.25      7.38 o
   2  12   4       67.66       84.11      3.15 o
   3  12   4        4.00        6.54      1.76 o
   4  12   4       93.45       97.90      3.89 o
   5  12   4        0.23        1.38      1.85 o
   6  12   4      153.78      147.55      4.68 o
   7  12   4      124.11      126.68      5.66 o
   8  12   4       35.51       36.06      3.91 o
   9  12   4        5.26        3.49      2.79 o
   1  13   4       36.13       46.63      2.53 o
   2  13   4      155.51      159.25      4.19 o
   3  13   4      252.23      278.41      5.89 o
   4  13   4       28.55       34.99      2.91 o
   5  13   4      102.81      111.18      3.87 o
   6  13   4        0.69        0.01      2.32 o
   7  13   4      323.38      327.05      8.00 o
   8  13   4        5.35        1.50      3.12 o
   0  14   4        9.50       13.21      5.10 o
   1  14   4      174.18      171.78      4.69 o
   2  14   4        7.28        7.47      2.12 o
   3  14   4      194.27      213.09      5.65 o
   4  14   4      105.45      103.41      4.26 o
   5  14   4      199.27      209.38      5.18 o
   6  14   4      216.55      212.57      5.74 o
   7  14   4       32.72       33.98      3.79 o
   8  14   4       21.70       21.71      3.76 o
   1  15   4       98.93      107.04      4.09 o
   2  15   4       68.83       64.38      4.62 o
   3  15   4       86.64       98.82      4.28 o
   4  15   4      126.04      128.64      4.40 o
   5  15   4      207.11      212.75      5.70 o
   6  15   4       55.09       63.50      3.91 o
   7  15   4      141.18      144.92      5.83 o
   8  15   4        6.04        4.18      3.32 o
   0  16   4      200.14      182.88      8.42 o
   1  16   4       91.81       94.40      4.42 o
   2  16   4        1.89        3.63      2.40 o
   3  16   4       16.94       18.37      3.09 o
   4  16   4      167.76      179.57      4.98 o
   5  16   4       53.38       54.16      3.57 o
   6  16   4       16.31       14.37      3.30 o
   7  16   4       29.33       37.14      4.09 o
   8  16   4        6.13       11.41      3.67 o
   1  17   4       11.00        9.63      2.87 o
   2  17   4      340.22      340.52      8.13 o
   3  17   4       28.99       29.17      3.68 o
   4  17   4      103.93      106.50      4.19 o
   5  17   4       20.44       18.66      3.28 o
   6  17   4        1.29        3.76      2.99 o
   7  17   4        8.79       11.20      4.64 o
   0  18   4      375.56      381.73     13.00 o
   1  18   4       24.60       26.74      3.60 o
   2  18   4      763.67      773.59     14.41 o
   3  18   4       86.78      103.35      6.72 o
   4  18   4       31.61       34.69      3.18 o
   5  18   4       94.68       92.10      4.40 o
   6  18   4       11.57        9.85      3.31 o
   7  18   4        2.76        0.70      3.31 o
   1  19   4       63.48       72.50      4.76 o
   2  19   4       73.37       86.13      5.39 o
   3  19   4        7.53        7.81      2.83 o
   4  19   4        2.47        1.64      2.58 o
   5  19   4       10.65        8.65      3.03 o
   6  19   4        8.61       10.78      3.43 o
   0  20   4      161.51      165.23      9.35 o
   1  20   4       11.21       11.63      3.47 o
   2  20   4       41.06       44.17      3.65 o
   3  20   4       97.08       87.21      4.23 o
   4  20   4       69.63       64.39      4.02 o
   5  20   4       18.79       14.36      3.31 o
   6  20   4       27.33       28.41      4.04 o
   1  21   4        5.82        4.55      3.32 o
   2  21   4      105.99      106.45      5.29 o
   3  21   4        1.19        6.47      3.27 o
   4  21   4       49.80       54.18      4.08 o
   5  21   4       11.71        5.86      4.01 o
   6  21   4       16.49        0.15      8.78 o
   0  22   4      102.67      133.31      9.42 o
   1  22   4        4.37        5.40      2.93 o
   2  22   4       26.68       25.47      3.21 o
   3  22   4       78.10       85.69      5.53 o
   4  22   4        6.11        7.82      3.20 o
   5  22   4       55.91       55.91      4.74 o
   1  23   4        0.93       -0.72      3.16 o
   2  23   4       22.50       14.55      4.03 o
   3  23   4       51.03       58.13      4.36 o
   4  23   4       29.25       27.95      3.95 o
   0  24   4       34.89       32.75      4.74 o
   1  24   4        5.65        3.57      2.41 o
   2  24   4       11.87       14.04      3.62 o
   3  24   4       13.18       11.82      4.14 o
   1  25   4       18.27       13.15      3.04 o
   2  25   4        4.80        5.20      3.20 o
   2   0   5      207.25      198.71      6.73 o
   4   0   5       38.14       40.83      6.63 o
   6   0   5       89.84       72.58     11.02 o
   8   0   5       79.85      107.64     24.30 o
   0   1   5       16.10       12.89      6.27 o
   1   1   5       27.94       29.05      3.39 o
   2   1   5       75.12       74.21      3.47 o
   3   1   5      226.51      223.43      7.20 o
   4   1   5       13.24       19.52      4.20 o
   5   1   5      332.85      344.39     14.14 o
   6   1   5       21.18       18.11      6.02 o
   7   1   5       10.04        8.17      5.65 o
   8   1   5       21.31       16.95      8.40 o
   9   1   5       10.15        6.40      3.27 o
   1   2   5      169.36      176.47      4.88 o
   2   2   5      101.92       98.88      3.94 o
   3   2   5      185.91      200.54      7.97 o
   4   2   5       34.04       38.69      4.80 o
   5   2   5       49.01       71.51      6.19 o
   6   2   5       32.92       35.98      8.16 o
   7   2   5        3.73       10.16      5.73 o
   8   2   5        2.15       -1.15      9.12 o
   9   2   5       11.47       10.41      3.43 o
   0   3   5     1203.10     1104.27     27.05 o
   1   3   5        4.56       18.24      2.49 o
   2   3   5       51.31       50.88      3.27 o
   3   3   5       71.75       80.11      6.12 o
   4   3   5      101.94       91.75      6.52 o
   5   3   5      259.07      251.78      9.36 o
   6   3   5       71.18       75.60      8.94 o
   7   3   5       57.62       44.00      7.58 o
   8   3   5        2.86        8.38      6.71 o
   9   3   5       40.31       36.00      4.15 o
   1   4   5       70.42       64.97      3.50 o
   2   4   5       88.59       89.73      3.97 o
   3   4   5      169.56      176.41      7.17 o
   4   4   5      247.12      240.27     10.53 o
   5   4   5      113.41      150.06      7.54 o
   6   4   5      201.10      198.89     10.73 o
   7   4   5       83.55       75.99      8.56 o
   8   4   5      120.69      114.53      7.07 o
   9   4   5        2.02       -2.03      3.98 o
   0   5   5      180.70      179.97      7.29 o
   1   5   5       32.37       33.64      3.03 o
   2   5   5       79.54       87.54      9.15 o
   3   5   5      166.02      168.37      7.13 o
   4   5   5      116.84      127.95      6.83 o
   5   5   5       29.67       38.67      5.31 o
   6   5   5       85.76      101.76      9.15 o
   7   5   5       96.15      103.70      8.66 o
   8   5   5       15.91        8.57      3.63 o
   9   5   5       24.48       26.10      5.12 o
   1   6   5        6.44        4.67      2.61 o
   2   6   5       46.63       47.40      4.44 o
   3   6   5      129.00      122.67      6.45 o
   4   6   5      102.21       94.41      6.32 o
   5   6   5       95.85       89.72      6.53 o
   6   6   5       35.86       50.09      5.84 o
   7   6   5       28.59       25.45      6.40 o
   8   6   5      197.61      206.57      8.48 o
   9   6   5        8.96        6.71      5.12 o
   0   7   5      315.68      341.87     10.91 o
   1   7   5      107.46      116.77      5.60 o
   2   7   5        4.88        1.55      3.44 o
   3   7   5       82.53       97.72      6.07 o
   4   7   5      111.59      120.71      6.93 o
   5   7   5      216.27      225.44     10.99 o
   6   7   5       38.87       42.06      5.54 o
   7   7   5      190.90      169.45      9.93 o
   8   7   5       20.67       23.07      5.41 o
   9   7   5       35.84       33.72      5.81 o
   1   8   5       58.74       48.98      5.96 o
   2   8   5       12.14        9.86      3.72 o
   3   8   5      146.98      152.40      7.16 o
   4   8   5       64.41       63.96      5.81 o
   5   8   5       58.48       51.51      5.80 o
   6   8   5       39.30       33.63      5.46 o
   7   8   5        7.71       11.08      3.93 o
   8   8   5       64.54       79.88      5.97 o
   0   9   5        9.86       19.50      9.51 o
   1   9   5       41.50       38.13      5.64 o
   2   9   5       14.17       20.29      6.85 o
   3   9   5       46.35       43.75      5.53 o
   4   9   5      252.02      228.84     10.09 o
   5   9   5       21.44       13.88      5.18 o
   6   9   5        2.52       -7.02      4.93 o
   7   9   5       22.90       23.49      5.49 o
   8   9   5       12.08       17.32      4.53 o
   1  10   5        9.13       12.45      5.12 o
   2  10   5       15.69       16.92      5.39 o
   3  10   5        7.74        5.11      4.68 o
   4  10   5      147.47      153.16      8.83 o
   5  10   5       37.49       44.16      6.47 o
   6  10   5        7.72        6.74      5.35 o
   7  10   5       33.99       26.89      3.97 o
   8  10   5       34.59       34.73      5.03 o
   0  11   5      153.93      152.90     15.88 o
   1  11   5       32.66       20.36      5.39 o
   2  11   5       63.74       59.33      7.22 o
   3  11   5       18.37       17.18      5.28 o
   4  11   5       41.74       48.83      6.38 o
   5  11   5        7.83        6.19      4.98 o
   6  11   5       65.56       71.71      6.55 o
   7  11   5       41.79       41.24      4.93 o
   8  11   5       25.87       27.80      5.11 o
   1  12   5       32.15       23.03      6.51 o
   2  12   5       26.28       25.32      6.80 o
   3  12   5      163.98      181.24     10.19 o
   4  12   5       91.57       98.13      8.02 o
   5  12   5       12.12       11.80      5.51 o
   6  12   5      154.17      152.05      6.27 o
   7  12   5       35.91       38.95      4.98 o
   8  12   5        4.12        2.40      4.48 o
   0  13   5       24.12       12.02      8.13 o
   1  13   5       50.42       42.93      6.79 o
   2  13   5       24.83       15.27      5.99 o
   3  13   5        5.73        9.43      5.11 o
   4  13   5       57.40       52.84      6.93 o
   5  13   5      168.06      179.51     10.25 o
   6  13   5       49.87       53.75      5.63 o
   7  13   5       14.92        9.05      6.64 o
   1  14   5       75.13       74.69      8.29 o
   2  14   5      320.06      339.83     14.24 o
   3  14   5       14.87        5.26      5.11 o
   4  14   5       59.89       55.38      7.27 o
   5  14   5        7.57        8.76      3.08 o
   6  14   5      111.87      120.84      7.52 o
   7  14   5       23.36       23.07      4.95 o
   0  15   5      364.97      336.06     20.23 o
   1  15   5      251.83      237.83     12.60 o
   2  15   5       32.78       28.77      7.04 o
   3  15   5      139.83      109.74      9.93 o
   4  15   5        7.37        8.57      5.67 o
   5  15   5        1.19        5.28      3.26 o
   6  15   5        6.25        3.19      3.74 o
   7  15   5       39.22       39.76      6.38 o
   1  16   5        3.88        5.12      5.88 o
   2  16   5      106.83      115.09     10.19 o
   3  16   5       93.71       94.77      9.91 o
   4  16   5       89.32       84.49      5.59 o
   5  16   5       93.19       94.96      6.26 o
   6  16   5       20.81       21.11      6.02 o
   7  16   5        6.49        8.47      5.79 o
   0  17   5       95.23       98.45     27.37 o
   1  17   5       80.24       89.91      9.48 o
   2  17   5       41.28       27.86      7.45 o
   3  17   5      238.50      234.50     10.39 o
   4  17   5       11.88        8.30      4.71 o
   5  17   5       36.72       38.11      5.31 o
   6  17   5       11.29       11.57      7.30 o
   1  18   5       16.82       17.05      7.00 o
   2  18   5        0.40        6.18      3.96 o
   3  18   5       95.66      104.28      9.14 o
   4  18   5       95.17       97.90      6.65 o
   5  18   5      114.87      122.34      6.88 o
   6  18   5        0.17       -8.34      5.94 o
   0  19   5       81.39       75.91     18.37 o
   1  19   5      196.62      211.87      9.32 o
   2  19   5      112.69       97.44      7.66 o
   3  19   5        2.33        4.97      3.70 o
   4  19   5       45.03       36.80      4.75 o
   5  19   5        0.89        1.84      4.12 o
   1  20   5       10.88        9.53      2.92 o
   2  20   5       28.38       26.33      3.49 o
   3  20   5      108.69      124.78      5.73 o
   4  20   5       18.96       16.03      3.92 o
   5  20   5       16.16       22.41      3.91 o
   0  21   5       19.44       17.95      9.75 o
   1  21   5      137.97      146.64      5.56 o
   2  21   5       51.70       46.79      4.85 o
   3  21   5       21.01       22.66      3.33 o
   4  21   5       19.70       25.59      4.04 o
   1  22   5        1.28       -1.62      2.81 o
   2  22   5        1.61        0.23      2.93 o
   3  22   5       39.19       35.41      6.30 o
   0  23   5       43.97       55.32      6.36 o
   1  23   5       60.26       52.87      4.44 o
   2  23   5       24.88       31.19      5.62 o
   0   0   6     1803.41     1612.02     71.14 o
   2   0   6      284.43      260.33     12.02 o
   4   0   6       29.49       46.53      7.76 o
   6   0   6       15.40       13.76      9.32 o
   8   0   6      236.11      228.90     19.61 o
   1   1   6      467.71      399.28     11.59 o
   2   1   6       60.89       64.07      4.61 o
   3   1   6       13.00        7.00      3.60 o
   4   1   6        5.32       -1.13      4.10 o
   5   1   6       36.59       43.69      6.81 o
   6   1   6       23.08       26.26      7.03 o
   7   1   6       13.94       14.75      6.77 o
   8   1   6       22.17       19.16      8.07 o
   0   2   6     1360.50     1250.00     30.59 o
   1   2   6       24.15       38.48      6.85 o
   2   2   6      192.40      205.42      7.41 o
   3   2   6       28.25       25.45      4.06 o
   4   2   6       56.65       64.29      7.58 o
   5   2   6       32.92       34.58      5.96 o
   6   2   6        0.26       -3.71      5.73 o
   7   2   6       14.46        7.47      7.46 o
   8   2   6      100.89      109.78     10.74 o
   1   3   6       13.73       16.98      3.87 o
   2   3   6       64.01       57.41      4.54 o
   3   3   6      135.19      129.27      6.26 o
   4   3   6      215.26      214.97      8.74 o
   5   3   6       32.29       42.08      5.71 o
   6   3   6        1.38        1.04      6.03 o
   7   3   6       69.23       66.07      8.69 o
   8   3   6       26.91       27.08      7.95 o
   0   4   6      801.79      748.64     21.80 o
   1   4   6      128.08      112.72      5.18 o
   2   4   6       17.89       16.89      4.13 o
   3   4   6       36.34       40.77      4.99 o
   4   4   6      205.70      207.18      8.68 o
   5   4   6       42.43       32.85      5.44 o
   6   4   6       40.98       33.13      9.17 o
   7   4   6       22.91       23.87      7.47 o
   8   4   6       38.44       25.69     10.84 o
   1   5   6       28.40       29.43      3.73 o
   2   5   6       33.72       35.44      5.14 o
   3   5   6      150.67      150.03      7.20 o
   4   5   6       41.26       55.53      5.79 o
   5   5   6       38.66       37.78      5.80 o
   6   5   6       78.38       78.63      7.13 o
   7   5   6       18.64       12.73      6.95 o
   8   5   6        5.56        3.31      8.77 o
   0   6   6       61.69       61.91     11.49 o
   1   6   6       84.14       84.89      4.93 o
   2   6   6       11.45        4.37      3.78 o
   3   6   6      130.05      131.90      7.07 o
   4   6   6       28.35       25.33      4.94 o
   5   6   6       62.82       61.78      6.33 o
   6   6   6       52.44       55.66      6.58 o
   7   6   6        4.61        7.62      6.07 o
   8   6   6       64.79       48.43     14.07 o
   1   7   6       35.96       37.73      4.43 o
   2   7   6       13.12       13.20      5.12 o
   3   7   6      115.41      107.87      6.70 o
   4   7   6       72.22       67.47      6.15 o
   5   7   6      133.49      131.00     11.30 o
   6   7   6       22.28       18.72      5.46 o
   7   7   6       32.06       26.25     10.05 o
   0   8   6       67.39       63.81     11.27 o
   1   8   6       37.39       41.19      5.76 o
   2   8   6       56.10       62.91      5.53 o
   3   8   6       20.19       18.92      4.95 o
   4   8   6       20.24       10.58      4.69 o
   5   8   6       12.44       19.02      7.63 o
   6   8   6        8.80       18.20      7.52 o
   7   8   6        8.69        8.30      6.23 o
   1   9   6       24.23       23.83      7.70 o
   2   9   6        9.33       10.08      4.62 o
   3   9   6       13.60       17.84      5.86 o
   4   9   6       73.82       63.88      6.33 o
   5   9   6        2.59        3.10      6.37 o
   6   9   6      160.17      150.09      9.80 o
   7   9   6       20.06       11.16      6.67 o
   0  10   6       23.25       18.27      8.47 o
   1  10   6        8.31       13.03      5.79 o
   2  10   6       41.25       39.07      5.77 o
   3  10   6        5.82        9.76      5.32 o
   4  10   6        0.46        5.89      4.86 o
   5  10   6       36.08       29.81      6.37 o
   6  10   6       43.01       45.53      7.10 o
   7  10   6       12.31        2.42      6.29 o
   1  11   6       75.98       66.28      7.75 o
   2  11   6       45.95       58.25      6.43 o
   3  11   6        6.45        1.27      5.65 o
   4  11   6       97.42       93.66      8.26 o
   5  11   6        3.67        6.13      5.47 o
   6  11   6       32.57       28.08      7.10 o
   7  11   6        4.52        5.50      6.33 o
   0  12   6       80.53       86.38     24.66 o
   1  12   6       55.12       60.69      7.92 o
   2  12   6       17.68       10.18      6.10 o
   3  12   6        0.31        2.90      4.90 o
   4  12   6        7.08        3.68      5.32 o
   5  12   6        6.51        1.87      5.42 o
   6  12   6       76.71       78.05      8.67 o
   1  13   6       33.38       31.17      6.85 o
   2  13   6       20.39       28.08      6.89 o
   3  13   6      127.58      130.29     14.95 o
   4  13   6        5.19       -2.33      5.22 o
   5  13   6        1.37       -1.91      5.62 o
   6  13   6        3.58        1.79      6.30 o
   0  14   6        2.30        9.13      8.42 o
   1  14   6       10.63       24.14      7.05 o
   2  14   6        5.54       15.87      7.42 o
   3  14   6       71.99       73.19      7.93 o
   4  14   6       14.09       28.22      6.38 o
   5  14   6       67.17       73.36      8.32 o
   6  14   6       71.87       75.72     15.15 o
   1  15   6       39.41       41.05      8.00 o
   2  15   6      117.34       99.38     10.35 o
   3  15   6       61.26       61.54      7.88 o
   4  15   6       88.75       89.77      8.88 o
   5  15   6       75.56       72.17      8.56 o
   0  16   6       90.14       66.10     13.34 o
   1  16   6      112.95      131.17     11.11 o
   2  16   6        5.25       12.93      7.24 o
   3  16   6       21.98       21.12      9.37 o
   4  16   6       48.06       58.60      8.23 o
   5  16   6       26.68       20.83      7.09 o
   1  17   6       14.04       19.15      7.58 o
   2  17   6      151.01      142.71     12.01 o
   3  17   6       30.23       21.92      7.20 o
   4  17   6       42.88       38.64      7.58 o
   5  17   6        6.31       24.15     19.91 o
   0  18   6       39.24       43.61     12.62 o
   1  18   6        1.04       -0.46      6.98 o
   2  18   6      314.93      325.30     18.99 o
   3  18   6       16.16       31.92      7.68 o
   4  18   6       14.67        7.72      6.79 o
   1  19   6       19.85       21.07     11.85 o
   2  19   6       77.36       77.99     10.61 o
   3  19   6       16.36       18.32      7.58 o
   0  20   6       11.80       -7.23     14.71 o
   1  20   6        4.63       -1.68     11.79 o
   2  20   6       14.31       25.96     10.90 o
   1  21   6       11.79        3.51     16.54 o
   2   0   7       12.82       23.34      5.92 o
   4   0   7       57.18       55.37      8.47 o
   6   0   7        5.28       12.97      9.38 o
   0   1   7      128.33      121.40     15.88 o
   1   1   7        2.44        2.00      5.20 o
   2   1   7       19.26       22.00      4.25 o
   3   1   7       98.45       94.24      6.44 o
   4   1   7        3.18        1.43      4.44 o
   5   1   7      146.28      138.06     10.08 o
   6   1   7        6.58       11.62      6.64 o
   1   2   7       27.20       25.39      4.76 o
   2   2   7       48.66       47.23      4.24 o
   3   2   7        1.76        6.70      4.39 o
   4   2   7       62.98       58.17      6.62 o
   5   2   7        9.91        8.72      6.27 o
   6   2   7       22.48       24.93      7.32 o
   0   3   7      197.67      188.61     17.03 o
   1   3   7        6.41        4.84      3.74 o
   2   3   7       10.28       10.48      3.61 o
   3   3   7       55.14       47.11      4.89 o
   4   3   7       49.89       43.08      5.61 o
   5   3   7       16.48       10.50      5.63 o
   6   3   7       15.64        7.23      6.56 o
   1   4   7       46.77       55.35      5.20 o
   2   4   7       56.66       52.90      4.80 o
   3   4   7       33.48       15.24      4.68 o
   4   4   7       44.36       44.92      5.70 o
   5   4   7       48.62       45.99      6.65 o
   6   4   7       33.39       43.51      8.02 o
   0   5   7       45.00       32.39      6.75 o
   1   5   7       42.76       48.82      5.31 o
   2   5   7       37.53       42.24      5.36 o
   3   5   7       13.48       16.76      4.46 o
   4   5   7       16.70       17.67      4.94 o
   5   5   7       10.64        8.32      4.82 o
   6   5   7       16.79       12.49      6.20 o
   1   6   7        0.55        3.11      3.58 o
   2   6   7        8.78        9.61      4.96 o
   3   6   7       38.33       35.05      7.33 o
   4   6   7       29.88       30.51      5.34 o
   5   6   7       12.20       18.26      5.40 o
   6   6   7        5.24        4.68      5.45 o
   0   7   7       28.15       19.28      6.81 o
   1   7   7       54.40       43.69      4.95 o
   2   7   7        7.74        5.46      4.18 o
   3   7   7       14.60       14.76      4.74 o
   4   7   7        6.06        2.91      4.48 o
   5   7   7       35.52       38.51      6.21 o
   6   7   7       47.02       48.88      6.77 o
   1   8   7       19.50       14.20      4.68 o
   2   8   7       11.72        6.60      4.35 o
   3   8   7       31.06       37.11      5.52 o
   4   8   7       11.42        7.98      4.88 o
   5   8   7       20.01       19.41      5.51 o
   6   8   7        8.77       12.73      5.87 o
   0   9   7        4.56       -6.98      6.95 o
   1   9   7        6.37        8.81      4.58 o
   2   9   7        1.67        2.14      4.56 o
   3   9   7       22.80       16.01      6.18 o
   4   9   7       31.49       27.59      6.15 o
   5   9   7        2.76       -2.25      5.69 o
   1  10   7        6.67        3.40      4.88 o
   2  10   7        2.07        7.23      5.10 o
   3  10   7       13.46       16.15      5.53 o
   4  10   7       31.17       29.01      6.55 o
   5  10   7       56.63       75.17      9.17 o
   0  11   7       25.79       19.50      8.77 o
   1  11   7       11.34        0.40      7.22 o
   2  11   7       11.32        3.13      5.17 o
   3  11   7       12.28       12.26      5.71 o
   4  11   7       12.72       11.76      6.22 o
   5  11   7       16.75       17.75      6.59 o
   1  12   7       12.55       17.50      6.75 o
   2  12   7       15.18        7.40      5.53 o
   3  12   7       15.76       16.35      5.85 o
   4  12   7       31.55       24.93      6.73 o
   5  12   7       11.87        4.26      6.61 o
   0  13   7        4.51       -6.48      8.84 o
   1  13   7       21.30       31.02      7.60 o
   2  13   7       10.19        6.31      5.78 o
   3  13   7        5.18        3.57      7.46 o
   4  13   7        3.09        4.16      7.06 o
   1  14   7       40.67       36.58      8.25 o
   2  14   7       83.07       89.39      8.49 o
   3  14   7       30.91       22.40      6.71 o
   4  14   7        4.63        9.08      6.56 o
   0  15   7       42.78       21.58     11.32 o
   1  15   7       76.48       64.90     11.83 o
   2  15   7       30.08       36.56      8.53 o
   3  15   7       18.25       22.07      7.08 o
   1  16   7        1.28      -12.75      8.50 o
   2  16   7       47.85       60.75      8.37 o
   0  17   7       89.80       99.25     16.12 o
   1  17   7        7.11      -11.20      7.47 o
   0   0   8      788.36      768.47     49.47 o
   2   0   8      122.91      141.13     30.15 o
   4   0   8       31.97       22.98      7.80 o
   1   1   8       57.20       43.51      8.57 o
   2   1   8        5.54       12.64      7.88 o
   3   1   8        0.32       -0.17      5.09 o
   4   1   8        3.21        5.61      6.60 o
   0   2   8      191.35      180.12     18.47 o
   1   2   8       27.85       33.83      8.25 o
   2   2   8       26.54       31.09      8.04 o
   3   2   8        4.47       12.98      5.37 o
   4   2   8        4.85        4.47      5.31 o
   1   3   8       64.25       61.01      9.38 o
   2   3   8        5.40        6.61     10.86 o
   3   3   8       30.66       33.07      6.93 o
   4   3   8       35.84       33.69      6.17 o
   0   4   8      224.17      196.31     29.93 o
   1   4   8        6.85        2.68      7.27 o
   2   4   8        1.52        2.25      6.91 o
   3   4   8       14.52       19.63      7.70 o
   4   4   8       45.64       46.59      6.83 o
   1   5   8        3.37       -3.04      6.55 o
   2   5   8        1.42        2.92      5.44 o
   3   5   8       27.49       28.51      7.30 o
   4   5   8       31.68       27.64      6.13 o
   0   6   8        0.74        2.25     10.19 o
   1   6   8        7.88        6.84      6.12 o
   2   6   8        3.39        2.50      8.41 o
   3   6   8       25.27       16.80      7.01 o
   4   6   8        0.15        2.96      5.32 o
   1   7   8       13.38       13.99      6.32 o
   2   7   8        2.66        6.18      5.13 o
   3   7   8       22.40       12.83      5.67 o
   0   8   8       15.12       26.97     12.15 o
   1   8   8        4.68       -3.55      5.23 o
   2   8   8       19.19       21.12      6.56 o
   3   8   8        1.29        5.14      5.81 o
   1   9   8        6.45        0.77      5.81 o
   2   9   8        7.01       15.11      6.65 o
   3   9   8       17.31       21.14      6.84 o
   0  10   8        4.57       12.25      9.28 o
   1  10   8        4.15        3.85      6.48 o
   2  10   8        7.42        6.93      6.58 o
   1  11   8       32.04       26.93      7.07 o
 
